# Supplementary material for: Reactive Case Detection for Plasmodium vivax Malaria Elimination in Rural Amazonia
Source: PLoS Negl Trop Dis. 2016 Dec 12;10(12):e0005221. doi: 10.1371/journal.pntd.0005221 (PMC5179126; doi:10.1371/journal.pntd.0005221)
Supplement: S1 Database — (XLSX) [file pntd.0005221.s006.xlsx]

## Sheet: Plan1
data	visita	caso	casoindice	classificacao	id	age	sexo	local_birth	mês_entrada	ramal	localidade	assentamento	domicilio	novo_dom1	tipo_domicilio	n_moradores	tempo_amazonia	tempo_localidade	tempo_casa	pesca_caca	dorme_rio	atividade_mata	habitos	malaria_na_vida	se_sim_quantas	vivax	falciparum	vivax_ultimos_6meses	materialcoletado	gota_espessa	resultado_gota	n_infec_gota	pcr	resultado_pcr	parasitemia_pcr	mst_pcr	tipo_infeccao	antimalarico	sintomas7d	sintomas_7d_reduzido	febre7	cefaleia7	mialgia7	artralgia7	lombalgia7	n_infec_molecular
2013-03-08	30dias	5			82	68	male	amazonia legal		linha 5	porto luiz I	pds gleba porto luiz	5.3	531	vizinho	6	68	3	3	nao	nao	nao	nenhum	sim	2	nao sabe/lembra	nao sabe/lembra	nao	sg capilar	1	positivo	1	sim	0	0	positivo	patente	0	yes	sintomatico	1	1	0	0	1	1
19aug2013	180dias	7			176	51	female	amazonia legal		do carlao	reserva porto dias	pae porto dias	7.2	721	vizinho	4	51	4	4	nao	nao	nao	nenhum	sim	1	nao	sim	nao	sg venoso	1	positivo		sim	0	0	positivo	patente	0	yes	sintomatico	1	1	0	0	0
2013-07-02	30dias	31	index case		878	22	male	amazonia legal		do pele	reserva porto dias	pae porto dias	31	3100	indice	5	22	10	10	nao	nao	nao	nenhum	sim	888	nao se aplica	nao se aplica	sim	sg venoso	1	positivo	2	sim	0	0	positivo	patente	1	yes	assintomatico	0	0	0	0	0
2013-03-13	baseline	14			450	23	male	amazonia legal	mar	linha principal	porto luiz I	pds gleba porto luiz	14.3	1431	vizinho	5	23	23	.08	sim	sim	sim	pesca/caca/dormerio	sim	30	sim	sim	nao	sg capilar	1	positivo	1	sim	0	0	positivo	patente	0	yes	sintomatico	1	1	0	1	1	1
03may2013	60dias	8			214	13	female	amazonia legal		do pele	reserva porto dias	pae porto dias	8.4	841	vizinho	6	13	5	5	nao	nao	nao	nenhum	nao	888	nao se aplica	nao se aplica	nao	sg capilar	1	positivo	1	sim	0	0	positivo	patente	0		sintomatico	1	1	1	0	0
06feb2013	baseline	3			63	6	male	amazonia legal	fev	linha 5	porto luiz I	pds gleba porto luiz	3.2	321	vizinho	3	6	4	4	nao	nao	nao	nenhum	sim	1	sim	nao	sim	sg capilar	1	positivo	1	sim	0	0	positivo	patente	0	yes	sintomatico	1	1	0	0	0	1
05sep2013	60dias	37	index case		1226	32	male	extra amazonia		nossa senhora rainha da paz	nossa sra rainha da paz	pa redencao	37	3700	indice	8	30	14	14	nao	nao	nao	nenhum	sim	888	nao se aplica	nao se aplica	sim	sg venoso	1	positivo	2	sim	0	0	positivo	patente	0		sintomatico	1	1	1	1	0
2013-06-24	30dias	27			1393	44	female	amazonia legal		linha 5	porto luiz I	pds gleba porto luiz	27.3	2731	vizinho	3	44	.92	.92	sim	sim	sim	pesca/caca/dormerio	sim	8	sim	sim	sim	sg venoso	1	positivo	2	sim	0	0	positivo	patente	1	no	assintomatico	8	8	8	8	8
06apr2013	60dias	6			338	44	male	amazonia legal		linha 5	porto luiz I	pds gleba porto luiz	6.5	651	vizinho	9	44	6	6	sim	nao	sim	pesca/caca/dormerio	sim	40	sim	sim	nao	sg capilar	1	positivo	1	sim	0	0	positivo	patente	0		assintomatico	8	8	8	8	8	1
2013-07-05	baseline	37			1230	9	male	extra amazonia	jul	nossa senhora rainha da paz	nossa sra rainha da paz	pa redencao	37	3700	indice	8	9	9	9	nao	nao	nao	nenhum	nao	888	nao se aplica	nao se aplica	nao	sg capilar	1	positivo	1	sim	0	0	negativo		0	yes	sintomatico	1	1	0	0	0
2013-03-06	30dias	1			15	35	male	amazonia legal		linha 2	sao joao do balanceio	pa sao joao do balanceio	1.2	121	vizinho	6	35	35	.75	sim	sim	nao	pesca/caca/dormerio	sim	5	sim	sim	nao	sg venoso	1	positivo	1	sim	0	0	positivo	patente	0	yes	sintomatico	1	1	0	0	0	1
05aug2013	60dias	30			1539	2	female	amazonia legal		linha 5	porto luiz I	pds gleba porto luiz	30.5	3051	vizinho	4	2	.5	.5	nao	nao	nao	nenhum	sim	888	nao se aplica	nao se aplica	sim	sg capilar	1	positivo	2	sim	0	0	positivo	patente	1		sintomatico	1	0	0	0	0	2
01apr2013	baseline	18	index case	recaida	88	21	male	amazonia legal	abr	linha 5	porto luiz I	pds gleba porto luiz	18	1800	indice	2	21	3	.67	sim	nao	sim	pesca/caca/dormerio	sim	2	sim	nao	sim	sg venoso	1	positivo		sim	0	0	positivo	patente	0	yes	sintomatico	1	1	0	0	0
01apr2013	baseline	17			552	58	male	amazonia legal	abr	linha 5	porto luiz I	pds gleba porto luiz	17	1700	indice	2	58	.08	.08	nao	nao	nao	nenhum	sim	1	nao sabe/lembra	nao sabe/lembra	nao	sg capilar	1	positivo	1	sim	0	0	negativo		0	yes	sintomatico	0	1	0	0	0
2013-03-16	30dias	8			210	48	male	amazonia legal		do pele	reserva porto dias	pae porto dias	8.3	831	vizinho	1	48	4	4	sim	nao	sim	pesca/caca/dormerio	sim	1	nao sabe/lembra	nao sabe/lembra	nao	sg venoso	1	positivo	2	sim	0	0	positivo	patente	0	yes	sintomatico	1	1	0	0	0
10may2013	30dias	20	index case		565	49	female	extra amazonia		br 364 km 118	sao joao do balanceio	pa sao joao do balanceio	20	2000	indice	2	27	2	2	nao	nao	nao	nenhum	sim	888	nao se aplica	nao se aplica	sim	sg venoso	1	positivo		sim	0	0	positivo	patente	1	yes	sintomatico	0	0	0	0	0
09aug2013	180dias	3			1653	16	male	amazonia legal		linha 5	porto luiz I	pds gleba porto luiz	3.5	351	vizinho	3	16	.08	.08	nao	nao	nao	nenhum	sim	10	sim	nao	sim	sg capilar	1	positivo	1	sim	0	0	positivo	patente	0	no	assintomatico	8	8	8	8	8	1
19apr2013	60dias	8			215	11	female	amazonia legal		do pele	reserva porto dias	pae porto dias	8.4	841	vizinho	6	11	5	5	nao	nao	nao	nenhum	sim	1	sim	nao	sim	sg capilar	1	positivo	1	sim	0	0	positivo	patente	0		sintomatico	1	1	0	0	0	1
19aug2013	180dias	7			178	7	male	amazonia legal		do carlao	reserva porto dias	pae porto dias	7.2	721	vizinho	4	7	4	4	nao	nao	nao	nenhum	sim	1	nao	sim	nao	sg capilar	1	positivo	1	sim	0	0	positivo	patente	0	yes	sintomatico	1	1	0	0	0	1
06apr2013	60dias	3			110	52	female	amazonia legal		linha 5	porto luiz I	pds gleba porto luiz	3.5	351	vizinho	3	52	.83	.83	nao	nao	nao	nenhum	sim	2	sim	nao	sim	sg venoso	1	positivo	1	sim	0	0	positivo	patente	0		assintomatico	8	8	8	8	8	1
2013-06-08	60dias	18	index case		88	21	male	amazonia legal		linha 5	porto luiz I	pds gleba porto luiz	18	1800	indice	2	21	3	.67	sim	nao	sim	pesca/caca/dormerio	sim	2	sim	nao	sim	sg venoso	1	positivo	2	sim	0	0	positivo	patente	0		assintomatico	8	8	8	8	8	2
04apr2013	60dias	1			19	30	male	amazonia legal		linha 2	sao joao do balanceio	pa sao joao do balanceio	1.4	141	vizinho	5	30	2	.58	nao	nao	nao	nenhum	sim	1	sim	nao	nao	sg capilar	1	positivo	1	sim	0	0	positivo	patente	0		assintomatico	8	8	8	8	8	1
14sep2013	60dias	40			1353	22	male	amazonia legal		linha principal	porto luiz I	pds gleba porto luiz	40	4000	indice	6	22	9	9	sim	nao	nao	pesca/caca/dormerio	sim	1	sim	nao	nao	sg capilar	1	positivo	1	sim	0	0	positivo	patente	0		sintomatico	1	1	0	0	0	1
19apr2013	60dias	8			210	48	male	amazonia legal		do pele	reserva porto dias	pae porto dias	8.3	831	vizinho	1	48	4	4	sim	nao	sim	pesca/caca/dormerio	sim	1	nao sabe/lembra	nao sabe/lembra	sim	sg capilar	1	positivo		sim	0	0	positivo	patente	1		sintomatico	1	1	0	0	0	2
03apr2013	baseline	16			1764	16	male	amazonia legal	mar	quadra 24	projeto 2 redencao	pa redencao	16.6	1662	controles	2	16	9	9	nao	nao	nao	nenhum	nao	888	nao se aplica	nao se aplica	nao	sg capilar	1	negativo		sim	1	1.503775	positivo	subpatente	0	no	assintomatico	8	8	8	8	8	1
2013-07-06	baseline	37			1964	46	female	amazonia legal	jul	redencao	projeto redencao	pa redencao	37.7	3772	controles	5	46	12	12	sim	nao	nao	pesca/caca/dormerio	sim	1	nao sabe/lembra	nao sabe/lembra	nao	sg capilar	1	negativo		sim	1	1.507946	positivo	subpatente	0	yes	assintomatico	8	8	8	8	8	1
2013-07-05	baseline	39			1325	13	male	amazonia legal	jul	linha 3	porto luiz II	pds gleba porto luiz	39.3	3931	vizinho	8	13	6	6	sim	nao	sim	pesca/caca/dormerio	nao	888	nao se aplica	nao se aplica	nao	sg capilar	1	negativo		sim	1	1.511842	positivo	subpatente	0	no	assintomatico	8	8	8	8	8	1
2013-07-05	baseline	39			1318	40	female	amazonia legal	jul	linha 3	porto luiz II	pds gleba porto luiz	39.2	3921	vizinho	5	40	6	6	sim	nao	nao	pesca/caca/dormerio	sim	2	nao sabe/lembra	nao sabe/lembra	nao	sg capilar	1	negativo		sim	1	1.51349	positivo	subpatente	0	no	assintomatico	8	8	8	8	8	1
2013-03-16	baseline	15			1160	4	female	amazonia legal	mar	eletronica 2	reserva porto dias	pae porto dias	15.9	1592	controles	5	4	4	4	nao	nao	nao	nenhum	nao	888	nao se aplica	nao se aplica	nao	sg capilar	1	negativo		sim	1	1.536812	positivo	subpatente	0	no	assintomatico	8	8	8	8	8	1
14feb2013	baseline	8			118	21	male	amazonia legal	fev	ramal do mano	reserva porto dias	pae porto dias	8	800	indice	3	21	21	21	sim	nao	sim	pesca/caca/dormerio	sim	10	sim	sim	sim	sg capilar	1	positivo		sim	1	1.54285	positivo	patente	0	yes	sintomatico	1	1	0	0	0
03oct2013	180dias	19			542	14	male	amazonia legal		linha 5	porto luiz I	pds gleba porto luiz	19.2	1921	vizinho	5	14	.33	.33	nao	nao	nao	nenhum	nao	888	nao se aplica	nao se aplica	nao	sg capilar	1	negativo		sim	1	1.54445	positivo	subpatente	0	no	assintomatico	8	8	8	8	8	1
2013-03-06	baseline	11			553	47	male	extra amazonia	mar	quadra 17	projeto 2 redencao	pa redencao	11.2	1121	vizinho	4	5	5	5	nao	nao	nao	nenhum	nao	888	nao se aplica	nao se aplica	nao	sg capilar	1	negativo		sim	1	1.547759	positivo	subpatente	0	no	assintomatico	8	8	8	8	8	1
2013-03-16	baseline	15			1114	46	male	amazonia legal	mar	eletronica 2	reserva porto dias	pae porto dias	15.6	1562	controles	7	46	1	1	nao	nao	nao	nenhum	sim	888	nao sabe/lembra	nao sabe/lembra	nao	sg capilar	1	negativo		sim	1	1.553107	positivo	subpatente	0	no	assintomatico	8	8	8	8	8	1
2013-03-16	baseline	13			1558	48	female	extra amazonia	mar	linha 5	sto antonio peixoto	pa santo antonio peixoto	13.3	1331	vizinho	4	40	18	18	sim	nao	nao	pesca/caca/dormerio	sim	2	nao	sim	nao	sg capilar	1	negativo		sim	1	1.561075	positivo	subpatente	0	no	assintomatico	8	8	8	8	8	1
16apr2013	30dias	14			297	28	female	extra amazonia		linha principal	porto luiz I	pds gleba porto luiz	14	1400	indice	5	18	2	2	nao	nao	nao	nenhum	sim	3	sim	sim	nao	sg capilar	1	negativo		sim	1	1.562453	positivo	subpatente	0	no	assintomatico	8	8	8	8	8	1
12dec2013	180dias	32			1165	32	female	amazonia legal		linha 3	orion	pa orion	32.7	3272	controles	4	32	20	.58	nao	nao	nao	nenhum	sim	3	nao sabe/lembra	nao sabe/lembra	nao	sg capilar	1	negativo		sim	1	1.573299	positivo	subpatente	0	no	assintomatico	8	8	8	8	8	1
2013-06-05	baseline	33			1917	20	female	amazonia legal	jun	do granada	pedro peixoto	pad pedro peixoto	33.01	33102	controles	4	20	16	16	nao	nao	nao	nenhum	sim	1	sim	nao	nao	sg capilar	1	negativo		sim	1	1.598163	positivo	subpatente	0	no	assintomatico	8	8	8	8	8	1
13aug2013	180dias	4			53	30	female	amazonia legal		linha principal	porto luiz I	pds gleba porto luiz	4	400	indice	6	30	.58	.58	nao	nao	nao	nenhum	sim	1	nao sabe/lembra	nao sabe/lembra	sim	sg capilar	1	negativo		sim	1	1.606983	positivo	subpatente	0	yes	sintomatico	1	1	0	0	0	2
2013-03-27	baseline	16	index case	recaida	243	18	male	amazonia legal	mar	do cafe	projeto 2 redencao	pa redencao	16	1600	indice	9	18	4	4	sim	nao	sim	pesca/caca/dormerio	sim	2	sim	nao sabe/lembra	sim	sg venoso	1	positivo	1	sim	1	1.61654	positivo	patente	1	yes	sintomatico	1	0	1	0	0	1
02may2013	baseline	23			756	11	female	amazonia legal	mai	linha principal	porto luiz I	pds gleba porto luiz	23.5	2351	vizinho	7	11	.42	.42	sim	sim	nao	pesca/caca/dormerio	nao	888	nao se aplica	nao se aplica	nao	sg capilar	1	negativo		sim	1	1.64125	positivo	subpatente	0	no	assintomatico	8	8	8	8	8	1
19sep2013	180dias	14			134	2	male	amazonia legal		linha 5	sto antonio peixoto	pa santo antonio peixoto	14.6	1462	controles	9	2	2	2	nao	nao	nao	nenhum	nao	888	nao se aplica	nao se aplica	nao	sg capilar	1	negativo		sim	1	1.647355	positivo	subpatente	0	no	assintomatico	8	8	8	8	8	2
05apr2013	baseline	19			1990	32	female	amazonia legal	abr	do 108	sao joao do balanceio	pa sao joao do balanceio	19.6	1962	controles	2	32	11	11	nao	nao	nao	nenhum	sim	8	sim	sim	nao	sg capilar	1	negativo		sim	1	1.649085	positivo	subpatente	0	no	assintomatico	8	8	8	8	8	1
2013-03-08	30dias	6			341	13	male	amazonia legal		linha 5	porto luiz I	pds gleba porto luiz	6.5	651	vizinho	9	13	4	4	sim	nao	sim	pesca/caca/dormerio	sim	15	sim	sim	nao	sg venoso	1	positivo	2	sim	1	1.664051	positivo	patente	0	yes	sintomatico	1	1	0	0	0
02may2013	baseline	23			748	41	female	extra amazonia	mai	linha principal	porto luiz I	pds gleba porto luiz	23.4	2341	vizinho	2	30	4	4	sim	nao	nao	pesca/caca/dormerio	sim	1	nao sabe/lembra	nao sabe/lembra	nao	sg capilar	1	negativo		sim	1	1.674742	positivo	subpatente	0	no	assintomatico	8	8	8	8	8	2
2013-03-08	30dias	6			345	8	male	amazonia legal		linha 5	porto luiz I	pds gleba porto luiz	6.5	651	vizinho	9	8	5	5	sim	nao	nao	pesca/caca/dormerio	sim	10	sim	sim	nao	sg capilar	1	negativo		sim	1	1.677172	positivo	subpatente	0	no	assintomatico	8	8	8	8	8	1
30apr2013	baseline	22			719	24	male	amazonia legal	abr	do carleto	reserva porto dias	pae porto dias	22.1	2211	vizinho	5	24	24	5	sim	nao	sim	pesca/caca/dormerio	sim	5	sim	sim	nao	sg capilar	1	negativo		sim	1	1.70105	positivo	subpatente	0	no	assintomatico	8	8	8	8	8	1
2013-03-28	baseline	16			1428	13	male	amazonia legal	mar	do cafe	projeto 2 redencao	pa redencao	16.4	1641	vizinho	7	13	8	1	nao	nao	nao	nenhum	nao	888	nao se aplica	nao se aplica	nao	sg capilar	1	negativo		sim	1	1.737228	positivo	subpatente	0	no	assintomatico	8	8	8	8	8	1
2013-03-06	30dias	4			435	16	male	amazonia legal		linha principal	porto luiz I	pds gleba porto luiz	4.4	441	vizinho	2	16	3	3	nao	nao	nao	nenhum	sim	1	sim	nao	sim	sg capilar	1	negativo		sim	1	1.749231	positivo	subpatente	0	yes	sintomatico	1	1	0	0	0
30apr2013	baseline	22			725	29	female	amazonia legal	abr	do carleto	reserva porto dias	pae porto dias	22.3	2231	vizinho	8	29	15	15	sim	nao	nao	pesca/caca/dormerio	sim	20	sim	sim	nao	sg capilar	1	negativo		sim	1	1.754378	positivo	subpatente	0	no	assintomatico	8	8	8	8	8	1
11apr2013	30dias	11			1754	8	female	amazonia legal		quadra 29	projeto 2 redencao	pa redencao	11.7	1172	controles	4	8	8	8	sim	nao	nao	pesca/caca/dormerio	nao	888	nao se aplica	nao se aplica	nao	sg capilar	1	negativo		sim	1	1.759607	positivo	subpatente	0	no	assintomatico	8	8	8	8	8	1
2013-06-01	baseline	30			918	10	male	amazonia legal	mai	linha principal	porto luiz I	pds gleba porto luiz	30.2	3021	vizinho	8	10	1	1	sim	nao	nao	pesca/caca/dormerio	nao	888	nao se aplica	nao se aplica	nao	sg capilar	1	negativo		sim	1	1.761709	positivo	subpatente	0	no	assintomatico	8	8	8	8	8	1
12apr2013	30dias	12			690	.67	female	amazonia legal		linha 5	porto luiz I	pds gleba porto luiz	12.5	1251	vizinho	4	.67	.67	.67	nao	nao	nao	nenhum	nao	888	nao se aplica	nao se aplica	nao	sg capilar	1	negativo		sim	1	1.762459	positivo	subpatente	0	no	assintomatico	8	8	8	8	8	1
2013-07-29	60dias	27			1393	44	female	amazonia legal		linha 5	porto luiz I	pds gleba porto luiz	27.3	2731	vizinho	3	44	.92	.92	sim	sim	sim	pesca/caca/dormerio	sim	8	sim	sim	sim	sg venoso	1	negativo		sim	1	1.77397	positivo	subpatente	1		assintomatico	8	8	8	8	8	3
17may2013	baseline	24			1494	13	female	amazonia legal	mai	linha 3	orion	pa orion	24.6	2462	controles	6	13	10	10	sim	nao	nao	pesca/caca/dormerio	nao	888	nao se aplica	nao se aplica	nao	sg capilar	1	negativo		sim	1	1.774369	positivo	subpatente	0	no	assintomatico	8	8	8	8	8	2
13aug2013	180dias	4			500	24	female	amazonia legal		do pele	sao joao do balanceio	pa sao joao do balanceio	4.9	492	controles	4	24	24	5	sim	nao	nao	pesca/caca/dormerio	nao	888	nao se aplica	nao se aplica	nao	sg capilar	1	negativo		sim	1	1.818239	positivo	subpatente	0	no	assintomatico	8	8	8	8	8	1
02dec2013	180dias	32			1164	17	male	amazonia legal		linha 3	orion	pa orion	32.8	3282	controles	2	17	11	11	nao	nao	nao	nenhum	sim	2	nao sabe/lembra	nao sabe/lembra	nao	sg capilar	1	negativo		sim	1	1.820224	positivo	subpatente	0	no	assintomatico	8	8	8	8	8	1
04apr2013	60dias	1			14	32	female	amazonia legal		linha 2	sao joao do balanceio	pa sao joao do balanceio	1.2	121	vizinho	6	32	22	.75	nao	nao	nao	nenhum	sim	2	sim	nao	nao	sg venoso	1	positivo	1	sim	1	1.828293	positivo	patente	0		sintomatico	1	1	0	0	1
2013-03-13	30dias	5			508	15	male	amazonia legal		do pele	sao joao do balanceio	pa sao joao do balanceio	5.6	562	controles	7	15	15	15	sim	nao	nao	pesca/caca/dormerio	nao	888	nao se aplica	nao se aplica	nao	sg capilar	1	negativo		sim	1	1.842007	positivo	subpatente	0	no	assintomatico	8	8	8	8	8	1
05may2013	60dias	10			1281	12	male	amazonia legal		linha 5	porto luiz I	pds gleba porto luiz	10.1	1011	vizinho	8	12	.5	.5	sim	nao	nao	pesca/caca/dormerio	nao	888	nao se aplica	nao se aplica	nao	sg capilar	1	positivo	1	sim	1	1.948051	positivo	patente	0		assintomatico	8	8	8	8	8	1
21may2013	baseline	24			1493	19	male	amazonia legal	mai	linha 3	orion	pa orion	24.6	2462	controles	6	19	10	10	sim	sim	sim	pesca/caca/dormerio	nao	888	nao se aplica	nao se aplica	nao	sg capilar	1	negativo		sim	1	1.95764	positivo	subpatente	0	no	assintomatico	8	8	8	8	8	1
17may2013	baseline	24			1491	15	female	amazonia legal	mai	linha 3	orion	pa orion	24.6	2462	controles	6	15	15	15	sim	nao	nao	pesca/caca/dormerio	sim	1	nao sabe/lembra	nao sabe/lembra	nao	sg capilar	1	negativo		sim	1	1.971987	positivo	subpatente	0	no	assintomatico	8	8	8	8	8	1
02may2013	baseline	23			738	19	male	amazonia legal	mai	linha principal	porto luiz I	pds gleba porto luiz	23	2300	indice	4	19	3	3	nao	nao	nao	nenhum	nao	888	nao se aplica	nao se aplica	nao	sg capilar	1	negativo		sim	1	1.994827	positivo	subpatente	0	no	assintomatico	8	8	8	8	8	1
21may2013	baseline	26			847	9	male	amazonia legal	mai	br 364	sao joao do balanceio	pa sao joao do balanceio	26.1	2611	vizinho	4	9	9	9	sim	nao	nao	pesca/caca/dormerio	nao	888	nao se aplica	nao se aplica	nao	sg capilar	1	negativo		sim	1	2.021222	positivo	subpatente	0	no	assintomatico	8	8	8	8	8	1
2013-07-08	baseline	40			1817	15	female	amazonia legal	jul	linha principal	porto luiz I	pds gleba porto luiz	40.9	4092	controles	6	8	3	3	nao	nao	nao	nenhum	nao	888	nao se aplica	nao se aplica	nao	sg capilar	1	negativo		sim	1	2.040686	positivo	subpatente	0	no	assintomatico	8	8	8	8	8	1
16dec2013	180dias	41			1562	59	male	amazonia legal		dos posseiros	seringal triunfo	pa santo antonio peixoto	41	4100	indice	6	59	7	7	sim	nao	sim	pesca/caca/dormerio	sim	20	sim	sim	nao	sg capilar	1	negativo		sim	1	2.041052	positivo	subpatente	0	no	assintomatico	8	8	8	8	8	1
07feb2013	baseline	5			1050	9	female	amazonia legal	fev	do pele	sao joao do balanceio	pa sao joao do balanceio	5.11	5112	controles	6	9	3	3	nao	nao	nao	nenhum	nao	888	nao se aplica	nao se aplica	nao	sg capilar	1	negativo		sim	1	2.051386	positivo	subpatente	0	no	assintomatico	8	8	8	8	8	1
2013-07-05	baseline	39			1326	14	male	amazonia legal	jul	linha 3	porto luiz II	pds gleba porto luiz	39.3	3931	vizinho	8	14	6	6	sim	nao	sim	pesca/caca/dormerio	nao	888	nao se aplica	nao se aplica	nao	sg capilar	1	negativo		sim	1	2.077761	positivo	subpatente	0	no	assintomatico	8	8	8	8	8	1
2013-07-13	30dias	35			1025	36	female	amazonia legal		do renato	sto antonio peixoto	pa santo antonio peixoto	35	3500	indice	6	36	10	10	sim	nao	nao	pesca/caca/dormerio	sim	1	sim	nao	sim	sg capilar	1	negativo		sim	1	2.083959	positivo	subpatente	1	yes	assintomatico	0	0	0	0	0	2
15may2013	60dias	14			453	39	male	amazonia legal		linha principal	porto luiz I	pds gleba porto luiz	14.4	1441	vizinho	1	39	.67	.67	nao	nao	nao	nenhum	sim	5	sim	sim	sim	sg venoso	1	positivo		sim	1	2.125611	positivo	patente	1		assintomatico	8	8	8	8	8	3
22may2013	baseline	27			732	18	female	amazonia legal	mai	linha 5	porto luiz I	pds gleba porto luiz	27	2700	indice	3	18	1	1	nao	nao	nao	nenhum	nao	888	nao se aplica	nao se aplica	nao	sg capilar	1	negativo		sim	1	2.141555	positivo	subpatente		no	assintomatico	8	8	8	8	8	1
2013-06-22	30dias	25			1453	11	female	amazonia legal		linha 3	orion	pa orion	25.9	2592	controles	6	11	11	11	nao	nao	nao	nenhum	nao	888	nao se aplica	nao se aplica	nao	sg capilar	1	negativo		sim	1	2.14577	positivo	subpatente	0	no	assintomatico	8	8	8	8	8	1
2013-07-27	60dias	27	index case		857	38	male	extra amazonia		linha 5	porto luiz I	pds gleba porto luiz	27	2700	indice	3	28	6	6	sim	nao	sim	pesca/caca/dormerio	sim	12	sim	sim	sim	sg venoso	1	positivo		sim	1	2.172583	positivo	patente	0		sintomatico	1	1	0	0	0
06sep2013	180dias	10			942	4	male	amazonia legal		linha 5	porto luiz I	pds gleba porto luiz	10.1	1011	vizinho	8	4	.08	.08	nao	nao	nao	nenhum	nao	888	nao se aplica	nao se aplica	nao	sg capilar	1	positivo	1	sim	1	2.179522	positivo	patente	0	yes	sintomatico	1	1	0	0	0	1
2013-11-30	180dias	27			1343	8	male	amazonia legal		linha 5	porto luiz I	pds gleba porto luiz	27.2	2721	vizinho	7	8	4	4	sim	nao	nao	pesca/caca/dormerio	nao	888	nao se aplica	nao se aplica	nao	sg capilar	1	positivo	1	sim	1	2.227092	positivo	patente	0	yes	sintomatico	1	1	0	0	0	1
29may2013	baseline	30			915	3	male	amazonia legal	mai	linha principal	porto luiz I	pds gleba porto luiz	30.2	3021	vizinho	8	3	1	1	nao	nao	nao	nenhum	nao	888	nao se aplica	nao se aplica	nao	sg capilar	1	negativo		sim	1	2.265294	positivo	subpatente	0	no	assintomatico	8	8	8	8	8	1
2013-07-06	30dias	32			925	62	male	amazonia legal		linha 5	orion	pa orion	32.1	3211	vizinho	5	62	2	2	sim	sim	sim	pesca/caca/dormerio	nao	888	nao se aplica	nao se aplica	nao	sg capilar	1	negativo		sim	1	2.265728	positivo	subpatente	0	no	assintomatico	8	8	8	8	8	1
2013-06-10	baseline	30			1928	16	female	amazonia legal	mai	linha 2	orion	pa orion	30.11	30112	controles	3	16	12	12	nao	nao	nao	nenhum	nao	888	nao se aplica	nao se aplica	nao	sg capilar	1	negativo		sim	1	2.280153	positivo	subpatente	0	no	assintomatico	8	8	8	8	8	2
22apr2013	30dias	14			134	2	male	amazonia legal		linha 5	sto antonio peixoto	pa santo antonio peixoto	14.6	1462	controles	9	2	2	2	nao	nao	nao	nenhum	nao	888	nao se aplica	nao se aplica	nao	sg capilar	1	negativo		sim	1	2.298721	positivo	subpatente	0	no	assintomatico	8	8	8	8	8
2013-06-25	30dias	28			838	9	female	amazonia legal		campo novo	campo novo	pds gleba porto luiz	28.1	2811	vizinho	5	9	3	3	nao	nao	nao	nenhum	nao	888	nao se aplica	nao se aplica	nao	sg capilar	1	negativo		sim	1	2.307697	positivo	subpatente	0	no	assintomatico	8	8	8	8	8	1
2013-03-27	30dias	9			1522	7	male	amazonia legal		do carlao	reserva porto dias	pae porto dias	9.9	992	controles	4	7	7	7	nao	nao	nao	nenhum	nao	888	nao se aplica	nao se aplica	nao	sg capilar	1	negativo		sim	1	2.311772	positivo	subpatente	0	no	assintomatico	8	8	8	8	8	1
2013-07-05	baseline	39			1315	16	male	amazonia legal	jul	linha 3	porto luiz II	pds gleba porto luiz	39.1	3911	vizinho	3	16	2	2	nao	nao	nao	nenhum	sim	15	sim	sim	nao	sg capilar	1	negativo		sim	1	2.343326	positivo	subpatente	0	no	assintomatico	8	8	8	8	8	1
2013-07-13	baseline	40			1846	70	male	extra amazonia	jul	linha principal	porto luiz I	pds gleba porto luiz	40.7	4072	controles	2	40	15	15	sim	sim	sim	pesca/caca/dormerio	nao	888	nao se aplica	nao se aplica	nao	sg capilar	1	negativo		sim	1	2.343633	positivo	subpatente	0	no	assintomatico	8	8	8	8	8	1
2013-03-15	baseline	15	index case	autoctone	317	7	male	amazonia legal	mar	deus e pai	reserva porto dias	pae porto dias	15	1500	indice	5	7	7	7	nao	nao	nao	nenhum	sim	5	sim	nao	nao	sg venoso	1	positivo	1	sim	1	2.353667	positivo	patente	0	yes	sintomatico	1	0	0	0	0	1
2013-07-14	30dias	41			1564	32	female	amazonia legal		dos posseiros	sto antonio peixoto	pa santo antonio peixoto	41	4100	indice	6	32	7	7	sim	nao	nao	pesca/caca/dormerio	sim	1	sim	nao	sim	sg capilar	1	negativo		sim	1	2.362381	positivo	subpatente	0	no	assintomatico	8	8	8	8	8	1
2013-07-03	baseline	37			1966	14	female	amazonia legal	jul	redencao	projeto redencao	pa redencao	37.7	3772	controles	5	14	14	14	nao	nao	nao	nenhum	nao	888	nao se aplica	nao se aplica	nao	sg capilar	1	negativo		sim	1	2.365146	positivo	subpatente	0	no	assintomatico	8	8	8	8	8	1
06apr2013	60dias	6			343	11	female	amazonia legal		linha 5	porto luiz I	pds gleba porto luiz	6.5	651	vizinho	9	11	5	5	sim	nao	nao	pesca/caca/dormerio	sim	2	nao sabe/lembra	nao sabe/lembra	nao	sg venoso	1	positivo	2	sim	1	2.371301	positivo	patente	0		sintomatico	1	1	0	0	0	2
14aug2013	30dias	39			1716	10	female	amazonia legal		do macari	orion	pa orion	39.6	3962	controles	6	10	10	10	nao	nao	nao	nenhum	nao	888	nao se aplica	nao se aplica	nao	sg capilar	1	negativo		sim	1	2.377089	positivo	subpatente	0	no	assintomatico	8	8	8	8	8	1
2013-06-04	baseline	32			933	41	male	extra amazonia	jun	linha 5	orion	pa orion	32.3	3231	vizinho	3	29	12	5	sim	nao	nao	pesca/caca/dormerio	sim	10	sim	nao	nao	sg capilar	1	negativo		sim	1	2.386265	positivo	subpatente	0	no	assintomatico	8	8	8	8	8	1
12apr2013	60dias	6			467	52	female	amazonia legal		linha 6	sto antonio peixoto	pa santo antonio peixoto	6.01	6102	controles	3	52	40	17	sim	nao	nao	pesca/caca/dormerio	sim	1	nao	sim	nao	sg capilar	1	negativo		sim	1	2.400358	positivo	subpatente	0		assintomatico	8	8	8	8	8	1
30apr2013	baseline	22			708	13	male	amazonia legal	abr	do carleto	reserva porto dias	pae porto dias	22	2200	indice	11	13	13	13	nao	nao	nao	nenhum	sim	888	nao sabe/lembra	nao sabe/lembra	nao	sg capilar	1	negativo		sim	1	2.401418	positivo	subpatente	0	no	assintomatico	8	8	8	8	8	1
2013-06-12	60dias	20	index case		565	49	female	extra amazonia		br 364	sao joao do balanceio	pa sao joao do balanceio	20	2000	indice	2	27	2	2	nao	nao	nao	nenhum	sim	888	nao se aplica	nao se aplica	sim	sg venoso	1	positivo	4	sim	1	2.428504	positivo	patente	1		sintomatico	1	1	0	0	0
02may2013	baseline	23			734	56	male	amazonia legal	mai	linha principal	porto luiz I	pds gleba porto luiz	23.3	2331	vizinho	4	56	.25	.25	nao	nao	nao	nenhum	sim	1	nao	sim	nao	sg capilar	1	negativo		sim	1	2.450413	positivo	subpatente	0	no	assintomatico	8	8	8	8	8	1
2013-06-05	baseline	33			973	10	female	amazonia legal	jun	linha principal	porto luiz I	pds gleba porto luiz	33.3	3331	vizinho	4	10	2	2	nao	nao	nao	nenhum	nao	888	nao se aplica	nao se aplica	nao	sg capilar	1	negativo		sim	1	2.45722	positivo	subpatente	0	no	assintomatico	8	8	8	8	8	1
16apr2013	30dias	14			451	17	female	amazonia legal		linha principal	porto luiz I	pds gleba porto luiz	14.3	1431	vizinho	5	17	2	2	nao	nao	nao	nenhum	sim	8	sim	sim	nao	sg capilar	1	negativo		sim	1	2.474176	positivo	subpatente	0	no	assintomatico	8	8	8	8	8	1
29apr2013	baseline	22			704	41	female	amazonia legal	abr	do carleto	reserva porto dias	pae porto dias	22	2200	indice	11	41	41	25	sim	nao	sim	pesca/caca/dormerio	sim	8	nao	sim	nao	sg capilar	1	negativo		sim	1	2.493534	positivo	subpatente	0	no	assintomatico	8	8	8	8	8	1
2013-07-08	baseline	37			1978	10	male	amazonia legal	jul	redencao	projeto redencao	pa redencao	37.11	37112	controles	3	10	.33	.33	nao	nao	nao	nenhum	sim	3	sim	nao	nao	sg capilar	1	negativo		sim	1	2.521902	positivo	subpatente	0	no	assintomatico	8	8	8	8	8	1
19sep2013	180dias	14			453	39	male	amazonia legal		linha principal	porto luiz I	pds gleba porto luiz	14.4	1441	vizinho	1	39	.67	.67	nao	nao	nao	nenhum	sim	5	sim	sim	sim	sg venoso	1	negativo		sim	1	2.535842	positivo	subpatente	0	no	assintomatico	8	8	8	8	8
2013-06-25	30dias	28			836	13	female	amazonia legal		campo novo	campo novo	pds gleba porto luiz	28.1	2811	vizinho	5	13	3	3	sim	nao	nao	pesca/caca/dormerio	nao	888	nao se aplica	nao se aplica	nao	sg capilar	1	negativo		sim	1	2.550858	positivo	subpatente	0	no	assintomatico	8	8	8	8	8	1
21may2013	baseline	26			855	31	male	amazonia legal	mai	br 364	sao joao do balanceio	pa sao joao do balanceio	26.5	2651	vizinho	3	31	31	31	nao	nao	sim	pesca/caca/dormerio	sim	1	sim	nao sabe/lembra	nao	sg capilar	1	negativo		sim	1	2.564987	positivo	subpatente	0	no	assintomatico	8	8	8	8	8	1
2013-06-03	baseline	32			924	2	male	amazonia legal	jun	linha 5	orion	pa orion	32.1	3211	vizinho	5	2	2	2	nao	nao	nao	nenhum	nao	888	nao se aplica	nao se aplica	nao	sg capilar	1	negativo		sim	1	2.568251	positivo	subpatente	0	no	assintomatico	8	8	8	8	8	1
2013-06-12	baseline	35			1025	36	female	amazonia legal	jun	do renato	sto antonio peixoto	pa santo antonio peixoto	35	3500	indice	6	36	10	10	sim	nao	nao	pesca/caca/dormerio	sim	1	sim	nao	sim	sg capilar	1	positivo	1	sim	1	2.586743	positivo	patente	0	yes	sintomatico	1	0	0	0	0
2013-03-08	baseline	12			282	15	female	amazonia legal	mar	linha 5	porto luiz I	pds gleba porto luiz	12	1200	indice	3	15	4	4	nao	nao	nao	nenhum	sim	1	sim	nao	sim	sg venoso	1	positivo	1	sim	1	2.586743	positivo	patente	0	no	assintomatico	8	8	8	8	8	1
27feb2013	baseline	9			356	35	male	amazonia legal	fev	porto luiz fb	reserva porto dias	pae porto dias	9.3	931	vizinho	6	35	16	16	sim	sim	sim	pesca/caca/dormerio	sim	20	sim	sim	nao	sg capilar	1	negativo		sim	1	2.602806	positivo	subpatente	0	no	assintomatico	8	8	8	8	8	1
15apr2013	30dias	13			1592	18	male	amazonia legal		linha 5	sto antonio peixoto	pa santo antonio peixoto	13.5	1351	vizinho	4	18	18	11	sim	nao	nao	pesca/caca/dormerio	sim	1	sim	nao	nao	sg capilar	1	negativo		sim	1	2.631573	positivo	subpatente	0	no	assintomatico	8	8	8	8	8	1
30may2013	baseline	30			921	33	male	amazonia legal	mai	linha principal	porto luiz I	pds gleba porto luiz	30.3	3031	vizinho	4	33	5	5	nao	nao	nao	nenhum	sim	1	sim	nao	nao	sg capilar	1	negativo		sim	1	2.693864	positivo	subpatente	0	no	assintomatico	8	8	8	8	8
10aug2013	30dias	39	index case		1309	2.92	female	amazonia legal		linha 3	porto luiz II	pds gleba porto luiz	39	3900	indice	5	2.9	2.7	2.9	nao	nao	nao	nenhum	sim	888	nao se aplica	nao se aplica	sim	sg capilar	1	negativo		sim	1	2.745847	positivo	subpatente	1	no	assintomatico	8	8	8	8	8	2
13aug2013	180dias	4	index case		52	33	male	amazonia legal		linha principal	porto luiz I	pds gleba porto luiz	4	400	indice	6	33	.67	.67	nao	nao	nao	nenhum	sim	888	nao se aplica	nao se aplica	sim	sg venoso	1	positivo	3	sim	1	2.746301	positivo	patente	0	yes	sintomatico	1	1	0	0	0
2013-07-29	60dias	27			1398	5	male	amazonia legal		linha 5	porto luiz I	pds gleba porto luiz	27.4	2741	vizinho	5	5	.5	.5	nao	nao	nao	nenhum	nao	888	nao se aplica	nao se aplica	nao	sg capilar	1	positivo	1	sim	1	2.781194	positivo	patente	0		assintomatico	8	8	8	8	8
11aug2013	60dias	34			2002	9	male	amazonia legal		linha 2	porto luiz II	pds gleba porto luiz	34	3400	indice	4	9	1	.17	sim	nao	nao	pesca/caca/dormerio	sim	3	sim	nao sabe/lembra	sim	sg capilar	1	negativo		sim	1	2.781194	positivo	subpatente	0		assintomatico	8	8	8	8	8	1
02apr2013	60dias	1	index case		1	6	male	amazonia legal		linha 2	sao joao do balanceio	pa sao joao do balanceio	1	100	indice	4	6	6	6	nao	nao	nao	nenhum	sim	888	nao se aplica	nao se aplica	sim	sg capilar	1	positivo	2	sim	1	2.862019	positivo	patente	0		sintomatico	1	1	0	0	0	2
11may2013	30dias	19			1996	36	male	extra amazonia		do 108	sao joao do balanceio	pa sao joao do balanceio	19.9	1992	controles	1	30	17	17	sim	nao	sim	pesca/caca/dormerio	sim	18	sim	sim	nao	sg capilar	1	negativo		sim	1	2.863437	positivo	subpatente	0	no	assintomatico	8	8	8	8	8
29may2013	baseline	30			919	13	male	amazonia legal	mai	linha principal	porto luiz I	pds gleba porto luiz	30.2	3021	vizinho	8	13	1	1	sim	nao	nao	pesca/caca/dormerio	sim	888	nao sabe/lembra	nao sabe/lembra	nao	sg capilar	1	negativo		sim	1	2.900095	positivo	subpatente	0	no	assintomatico	8	8	8	8	8	1
05aug2013	60dias	30			869	28	female	amazonia legal		linha principal	porto luiz I	pds gleba porto luiz	30	3000	indice	8	28	1.33	1.33	sim	nao	nao	pesca/caca/dormerio	sim	4	sim	sim	nao	sg venoso	1	positivo		sim	1	2.909822	positivo	patente	1		sintomatico	1	1	0	0	0	3
2013-11-30	180dias	27			1059	75	female	extra amazonia		linha 5	porto luiz I	pds gleba porto luiz	27.1	2711	vizinho	2	55	4	4	nao	nao	nao	nenhum	sim	4	sim	nao	nao	sg capilar	1	positivo	1	sim	1	2.916168	positivo	patente	0	yes	sintomatico	0	1	0	0	0	1
2013-07-26	30dias	36			696	86	male	amazonia legal		linha 5	porto luiz I	pds gleba porto luiz	36.11	36112	controles	7	82	1	1	nao	nao	nao	nenhum	sim	30	sim	sim	nao	sg capilar	1	negativo		sim	1	2.961995	positivo	subpatente	0	no	assintomatico	8	8	8	8	8	1
2013-07-05	baseline	39			1320	10	female	amazonia legal	jul	linha 3	porto luiz II	pds gleba porto luiz	39.2	3921	vizinho	5	10	6	6	nao	nao	nao	nenhum	nao	888	nao se aplica	nao se aplica	nao	sg capilar	1	negativo		sim	1	2.9726	positivo	subpatente	0	no	assintomatico	8	8	8	8	8	1
2013-11-19	180dias	23			748	41	female	extra amazonia		linha principal	porto luiz I	pds gleba porto luiz	23.4	2341	vizinho	2	30	4	4	sim	nao	nao	pesca/caca/dormerio	sim	1	nao sabe/lembra	nao sabe/lembra	nao	sg capilar	1	negativo		sim	1	2.980641	positivo	subpatente	0	no	assintomatico	8	8	8	8	8
2013-07-08	baseline	37			1975	62	female	amazonia legal	jul	redencao	projeto redencao	pa redencao	37.01	37102	controles	1	62	30	20	nao	nao	nao	nenhum	sim	20	sim	sim	nao	sg capilar	1	negativo		sim	1	2.983099	positivo	subpatente	0	no	assintomatico	8	8	8	8	8	1
08feb2013	baseline	4			511	7	male	amazonia legal	fev	do pele	sao joao do balanceio	pa sao joao do balanceio	4.01	4102	controles	3	7	7	7	nao	nao	nao	nenhum	nao	888	nao se aplica	nao se aplica	nao	sg capilar	1	negativo		sim	1	2.987552	positivo	subpatente	0	no	assintomatico	8	8	8	8	8	1
19apr2013	30dias	15			330	13	female	amazonia legal		deus e pai	reserva porto dias	pae porto dias	15.3	1531	vizinho	6	13	4	4	nao	nao	nao	nenhum	nao	888	nao se aplica	nao se aplica	nao	sg capilar	1	positivo		sim	1	2.989115	positivo	patente	0	yes	sintomatico	1	1	0	0	0	2
05feb2013	baseline	5			42	6	female	amazonia legal	fev	linha 5	porto luiz I	pds gleba porto luiz	5	500	indice	7	6	.42	.42	nao	nao	nao	nenhum	nao	888	nao se aplica	nao se aplica	nao	sg venoso	1	positivo	2	sim	1	3.00696	positivo	patente	0	yes	sintomatico	1	1	0	0	0	2
2013-07-05	baseline	39			1310	45	female	extra amazonia	jul	linha 3	porto luiz II	pds gleba porto luiz	39	3900	indice	5	26	5	5	nao	nao	nao	nenhum	sim	40	sim	sim	nao	sg capilar	1	negativo		sim	1	3.060577	positivo	subpatente	0	no	assintomatico	8	8	8	8	8	1
02may2013	baseline	23			736	3	female	amazonia legal	mai	linha principal	porto luiz I	pds gleba porto luiz	23.3	2331	vizinho	4	3	.25	.25	nao	nao	nao	nenhum	nao	888	nao se aplica	nao se aplica	nao	sg capilar	1	negativo		sim	1	3.07211	positivo	subpatente	0	no	assintomatico	8	8	8	8	8	1
2013-07-05	baseline	39			1321	14	male	amazonia legal	jul	linha 3	porto luiz II	pds gleba porto luiz	39.2	3921	vizinho	5	14	6	6	sim	nao	sim	pesca/caca/dormerio	nao	888	nao se aplica	nao se aplica	nao	sg capilar	1	negativo		sim	1	3.093476	positivo	subpatente	0	yes	sintomatico	1	1	0	0	0	1
2013-07-06	30dias	32			1179	50	male	amazonia legal		linha 3	orion	pa orion	32.9	3292	controles	10	50	30	30	sim	sim	sim	pesca/caca/dormerio	sim	4	sim	sim	nao	sg capilar	1	negativo		sim	1	3.104475	positivo	subpatente	0	no	assintomatico	8	8	8	8	8	1
04apr2013	60dias	4			435	16	male	amazonia legal		linha principal	porto luiz I	pds gleba porto luiz	4.4	441	vizinho	2	16	3	3	nao	nao	nao	nenhum	sim	1	sim	nao	sim	sg capilar	1	negativo		sim	1	3.117485	positivo	subpatente	0		sintomatico	1	1	0	0	0	2
16apr2013	30dias	14			300	13	female	amazonia legal		linha principal	porto luiz I	pds gleba porto luiz	14	1400	indice	5	13	2	2	nao	nao	nao	nenhum	sim	2	nao	sim	nao	sg capilar	1	negativo		sim	1	3.118069	positivo	subpatente	0	no	assintomatico	8	8	8	8	8	1
30may2013	30dias	21			1183	9	female	amazonia legal		linha 3	orion	pa orion	21.01	21102	controles	3	9	7	7	nao	nao	nao	nenhum	nao	888	nao se aplica	nao se aplica	nao	sg capilar	1	negativo		sim	1	3.1223	positivo	subpatente	0	no	assintomatico	8	8	8	8	8	1
2013-03-30	30dias	10			368	48	male	extra amazonia		linha 5	sto antonio peixoto	pa santo antonio peixoto	10.6	1062	controles	5	38	12	4	nao	nao	nao	nenhum	sim	1	nao	sim	nao	sg capilar	1	negativo		sim	1	3.173074	positivo	subpatente	0	no	assintomatico	8	8	8	8	8	1
2013-07-05	30dias	30			1928	16	female	amazonia legal		linha 2	orion	pa orion	30.11	30112	controles	3	16	12	12	nao	nao	nao	nenhum	nao	888	nao se aplica	nao se aplica	nao	sg capilar	1	negativo		sim	1	3.32367	positivo	subpatente	0	no	assintomatico	8	8	8	8	8
21may2013	baseline	26	index case	recaida	841	2	female	amazonia legal	mai	br 364	sao joao do balanceio	pa sao joao do balanceio	26	2600	indice	5	2	.08	.08	nao	nao	nao	nenhum	sim	4	sim	nao	sim	sg capilar	1	positivo	1	sim	1	3.326617	positivo	patente	1	yes	sintomatico	1	0	0	0	0
2013-03-28	baseline	16			244	42	female	extra amazonia	mar	do cafe	projeto 2 redencao	pa redencao	16	1600	indice	9	40	4	4	nao	nao	nao	nenhum	sim	12	sim	sim	nao	sg capilar	1	positivo	1	sim	1	3.32662	positivo	patente	0	yes	sintomatico	1	1	0	0	0	1
2013-06-01	baseline	30			914	1	male	amazonia legal	mai	linha principal	porto luiz I	pds gleba porto luiz	30.2	3021	vizinho	8	1	1	1	nao	nao	nao	nenhum	sim	888	nao sabe/lembra	nao sabe/lembra	nao	sg capilar	1	negativo		sim	1	3.350703	positivo	subpatente	0	no	assintomatico	8	8	8	8	8	1
2013-07-03	baseline	37			1968	11	male	amazonia legal	jul	redencao	projeto redencao	pa redencao	37.7	3772	controles	5	11	11	11	sim	sim	sim	pesca/caca/dormerio	nao	888	nao se aplica	nao se aplica	nao	sg capilar	1	negativo		sim	1	3.442767	positivo	subpatente	0	no	assintomatico	8	8	8	8	8	1
11sep2013	180dias	12	index case		281	62	male	extra amazonia		linha 5	porto luiz I	pds gleba porto luiz	12	1200	indice	3	59	5	5	nao	nao	nao	nenhum	sim	10	sim	sim	sim	sg venoso	1	positivo	2	sim	1	3.46017	positivo	patente	0	no	assintomatico	8	8	8	8	8
03aug2013	30dias	38	index case		1261	55	male	extra amazonia		linha 3	orion	pa orion	38	3800	indice	2	40	5	1.33	nao	nao	nao	nenhum	sim	888	nao se aplica	nao se aplica	sim	sg capilar	1	positivo		sim	1	3.495102	positivo	patente	1	yes	sintomatico	1	1	0	0	0	2
2013-07-05	30dias	32			934	36	female	amazonia legal		linha 5	orion	pa orion	32.3	3231	vizinho	3	36	11	5	nao	nao	nao	nenhum	sim	4	sim	nao	nao	sg capilar	1	negativo		sim	1	3.529607	positivo	subpatente	0	no	assintomatico	8	8	8	8	8	1
2013-06-10	baseline	30			1919	4	female	amazonia legal	mai	linha 2	orion	pa orion	30.7	3072	controles	3	4	.5	.5	nao	nao	nao	nenhum	nao	888	nao se aplica	nao se aplica	nao	sg capilar	1	negativo		sim	1	3.603492	positivo	subpatente	0	no	assintomatico	8	8	8	8	8	1
2013-06-10	baseline	30			1926	36	female	amazonia legal	mai	linha 2	orion	pa orion	30.11	30112	controles	3	36	12	12	sim	nao	nao	pesca/caca/dormerio	sim	1	nao sabe/lembra	sim	nao	sg capilar	1	negativo		sim	1	3.689219	positivo	subpatente	0	no	assintomatico	8	8	8	8	8	1
15dec2013	180dias	36			1096	43	male	amazonia legal		linha 2	porto luiz II	pds gleba porto luiz	36	3600	indice	6	43	4	4	sim	nao	nao	pesca/caca/dormerio	nao	888	nao se aplica	nao se aplica	nao	sg capilar	1	negativo		sim	1	3.701146	positivo	subpatente	0	no	assintomatico	8	8	8	8	8	1
12apr2013	30dias	12			688	27	male	extra amazonia		linha 5	porto luiz I	pds gleba porto luiz	12.5	1251	vizinho	4	15	5	5	sim	nao	sim	pesca/caca/dormerio	sim	1	nao	sim	nao	sg capilar	1	negativo		sim	1	3.775471	positivo	subpatente	0	no	assintomatico	8	8	8	8	8	1
2013-07-08	30dias	33			949	4	male	amazonia legal		linha principal	porto luiz I	pds gleba porto luiz	33	3300	indice	5	4	2	2	nao	nao	nao	nenhum	nao	888	nao se aplica	nao se aplica	nao	sg capilar	1	negativo		sim	1	3.866891	positivo	subpatente	0	no	assintomatico	8	8	8	8	8	1
10apr2013	60dias	5			81	46	female	amazonia legal		linha 5	porto luiz I	pds gleba porto luiz	5.3	531	vizinho	6	46	3	3	nao	nao	nao	nenhum	nao	888	nao se aplica	nao se aplica	nao	sg capilar	1	positivo	1	sim	1	3.894781	positivo	patente	0		assintomatico	8	8	8	8	8	1
22apr2013	30dias	14			130	16	female	amazonia legal		linha 5	sto antonio peixoto	pa santo antonio peixoto	14.6	1462	controles	9	16	16	16	sim	nao	nao	pesca/caca/dormerio	nao	888	nao se aplica	nao se aplica	nao	sg capilar	1	negativo		sim	1	3.935931	positivo	subpatente	0	no	assintomatico	8	8	8	8	8	1
2013-06-24	30dias	27			1398	5	male	amazonia legal		linha 5	porto luiz I	pds gleba porto luiz	27.4	2741	vizinho	5	5	.5	.5	nao	nao	nao	nenhum	nao	888	nao se aplica	nao se aplica	nao	sg capilar	1	negativo		sim	1	3.990454	positivo	subpatente	0	no	assintomatico	8	8	8	8	8	2
2013-06-05	baseline	33			1910	23	male	amazonia legal	jun	do granada	pedro peixoto	pad pedro peixoto	33.8	3382	controles	5	23	9	9	nao	nao	nao	nenhum	sim	2	nao sabe/lembra	nao sabe/lembra	nao	sg capilar	1	negativo		sim	1	4.003981	positivo	subpatente	0	no	assintomatico	8	8	8	8	8	1
12sep2013	180dias	12			1283	39	male	amazonia legal		linha 5	porto luiz I	pds gleba porto luiz	12.3	1231	vizinho	4	39	6	6	sim	nao	sim	pesca/caca/dormerio	sim	15	sim	sim	nao	sg capilar	1	positivo	1	sim	1	4.078236	positivo	patente	0	no	assintomatico	8	8	8	8	8	1
02dec2013	180dias	30			921	33	male	amazonia legal		linha 5	porto luiz I	pds gleba porto luiz	30.3	3031	vizinho	4	33	5	5	nao	nao	nao	nenhum	sim	1	sim	nao	nao	sg capilar	1	negativo		sim	1	4.149255	positivo	subpatente	0	no	assintomatico	8	8	8	8	8	2
2013-07-02	30dias	27			1296	25	female	amazonia legal		linha 1	gleba cumaru	pad pedro peixoto	27.7	2772	controles	4	25	3	3	nao	nao	nao	nenhum	sim	20	sim	sim	nao	sg capilar	1	negativo		sim	1	4.171786	positivo	subpatente	0	no	assintomatico	8	8	8	8	8	1
2013-06-10	baseline	30			1920	2	female	amazonia legal	mai	linha 2	orion	pa orion	30.7	3072	controles	3	2	.5	.5	nao	nao	nao	nenhum	nao	888	nao se aplica	nao se aplica	nao	sg capilar	1	negativo		sim	1	4.211815	positivo	subpatente	0	no	assintomatico	8	8	8	8	8	1
2013-06-22	30dias	24			1494	13	female	amazonia legal		linha 3	orion	pa orion	24.6	2462	controles	6	13	10	10	sim	nao	nao	pesca/caca/dormerio	nao	888	nao se aplica	nao se aplica	nao	sg capilar	1	negativo		sim	1	4.228846	positivo	subpatente	0	no	assintomatico	8	8	8	8	8
04feb2013	baseline	3			36	30	male	amazonia legal	fev	linha 5	porto luiz I	pds gleba porto luiz	3	300	indice	4	30	8	.42	sim	sim	sim	pesca/caca/dormerio	sim	5	sim	sim	nao	sg capilar	1	negativo		sim	1	4.2345	positivo	subpatente	0	no	assintomatico	8	8	8	8	8
2013-03-13	30dias	5			92	33	male	amazonia legal		linha 5	porto luiz I	pds gleba porto luiz	5.4	541	vizinho	2	33	.17	.17	sim	nao	nao	pesca/caca/dormerio	nao	888	nao se aplica	nao se aplica	nao	sg venoso	1	positivo		sim	1	4.286045	positivo	patente	0	yes	sintomatico	1	1	0	0	1
2013-07-08	baseline	37			1971	84	male	amazonia legal	jul	redencao	projeto redencao	pa redencao	37.8	3782	controles	3	84	13	13	nao	nao	nao	nenhum	sim	1	nao sabe/lembra	nao sabe/lembra	nao	sg capilar	1	negativo		sim	1	4.349479	positivo	subpatente	0	no	assintomatico	8	8	8	8	8	1
05apr2013	baseline	19			1993	52	female	amazonia legal	abr	do 108	sao joao do balanceio	pa sao joao do balanceio	19.7	1972	controles	2	52	20	20	sim	nao	nao	pesca/caca/dormerio	sim	5	sim	sim	nao	sg capilar	1	negativo		sim	1	4.375979	positivo	subpatente	0	yes	assintomatico	8	8	8	8	8	1
2013-07-05	baseline	39			1324	8	male	amazonia legal	jul	linha 3	porto luiz II	pds gleba porto luiz	39.3	3931	vizinho	8	8	6	6	sim	nao	nao	pesca/caca/dormerio	nao	888	nao se aplica	nao se aplica	nao	sg capilar	1	negativo		sim	1	4.464458	positivo	subpatente	0	no	assintomatico	8	8	8	8	8	1
08apr2013	30dias	12			280	13	male	amazonia legal		linha 5	porto luiz I	pds gleba porto luiz	12	1200	indice	3	13	5	5	nao	nao	nao	nenhum	sim	3	sim	nao	sim	sg venoso	1	negativo		sim	1	4.466576	positivo	subpatente	1	no	assintomatico	8	8	8	8	8	2
06feb2013	baseline	6			71	3	male	amazonia legal	fev	linha 5	porto luiz I	pds gleba porto luiz	6	600	indice	5	3	1.25	1.25	nao	nao	nao	nenhum	sim	2	sim	nao	sim	sg capilar	1	negativo		sim	1	4.488679	positivo	subpatente	1	yes	sintomatico	1	1	0	0	0
2013-07-05	baseline	39			1322	30	female	extra amazonia	jul	linha 3	porto luiz II	pds gleba porto luiz	39.3	3931	vizinho	8	30	6	6	nao	nao	nao	nenhum	nao	888	nao se aplica	nao se aplica	nao	sg capilar	1	negativo		sim	1	4.4946	positivo	subpatente	0	no	assintomatico	8	8	8	8	8	1
2013-03-30	baseline	9			252	13	male	amazonia legal	fev	porto luiz fb	reserva porto dias	pae porto dias	9	900	indice	9	13	13	6	sim	sim	sim	pesca/caca/dormerio	sim	10	sim	sim	sim	sg capilar	1	negativo		sim	1	4.542359	positivo	subpatente	0	no	assintomatico	8	8	8	8	8	1
2013-07-05	baseline	39			1319	36	male	amazonia legal	jul	linha 3	porto luiz II	pds gleba porto luiz	39.2	3921	vizinho	5	36	6	6	sim	sim	sim	pesca/caca/dormerio	sim	10	sim	sim	nao	sg capilar	1	negativo		sim	1	4.586917	positivo	subpatente	0	no	assintomatico	8	8	8	8	8	1
06may2013	baseline	23			1952	38	female	extra amazonia	mai	do macari	orion	pa orion	23.8	2382	controles	2	30	3	3	nao	nao	nao	nenhum	sim	1	nao sabe/lembra	nao sabe/lembra	nao	sg capilar	1	negativo		sim	1	4.690584	positivo	subpatente	0	no	assintomatico	8	8	8	8	8	1
08aug2013	180dias	2			279	16	male	amazonia legal		br 364	sao joao do balanceio	pa sao joao do balanceio	2.2	221	vizinho	4	16	16	1.5	sim	nao	nao	pesca/caca/dormerio	nao	888	nao se aplica	nao se aplica	nao	sg capilar	1	negativo		sim	1	4.80954	positivo	subpatente	0	no	assintomatico	8	8	8	8	8	1
30may2013	30dias	21			1186	27	female	amazonia legal		linha 3	orion	pa orion	21.11	21112	controles	3	27	10	10	nao	nao	nao	nenhum	nao	888	nao se aplica	nao se aplica	nao	sg capilar	1	negativo		sim	1	4.886863	positivo	subpatente	0	no	assintomatico	8	8	8	8	8	1
12dec2013	180dias	30			869	28	female	amazonia legal		linha 5	porto luiz I	pds gleba porto luiz	30	3000	indice	8	28	1.33	1.33	sim	nao	nao	pesca/caca/dormerio	sim	4	sim	sim	sim	sg venoso	1	positivo		sim	1	4.902348	positivo	patente	0	no	assintomatico	8	8	8	8	8
20sep2013	180dias	15			329	15	female	amazonia legal		deus e pai	reserva porto dias	pae porto dias	15.3	1531	vizinho	6	15	15	15	nao	nao	nao	nenhum	sim	2	sim	nao	nao	sg capilar	1	negativo		sim	1	4.954725	positivo	subpatente	0	no	assintomatico	8	8	8	8	8	2
14feb2013	baseline	8	index case	recaida	116	3	female	amazonia legal	fev	ramal do mano	reserva porto dias	pae porto dias	8	800	indice	3	3	3	3	nao	nao	nao	nenhum	sim	1	sim	nao	sim	sg capilar	1	positivo	1	sim	1	4.95883	positivo	patente	1	yes	sintomatico	1	0	0	0	0	1
2013-07-06	30dias	29			1380	11	female	amazonia legal		linha 3	gleba cumaru	pad pedro peixoto	29.8	2982	controles	5	11	11	11	nao	nao	nao	nenhum	nao	888	nao se aplica	nao se aplica	nao	sg capilar	1	negativo		sim	1	5.01196	positivo	subpatente	0	no	assintomatico	8	8	8	8	8	1
2013-07-03	baseline	37			1969	42	female	extra amazonia	jul	redencao	projeto redencao	pa redencao	37.8	3782	controles	3	29	13	13	sim	nao	nao	pesca/caca/dormerio	sim	1	sim	nao	nao	sg capilar	1	negativo		sim	1	5.031164	positivo	subpatente	0	yes	assintomatico	8	8	8	8	8	1
2013-07-08	30dias	33			967	50	male	amazonia legal		linha principal	porto luiz I	pds gleba porto luiz	33.2	3321	vizinho	5	50	4	4	nao	nao	nao	nenhum	nao	888	nao se aplica	nao se aplica	nao	sg capilar	1	negativo		sim	1	5.042263	positivo	subpatente	0	no	assintomatico	8	8	8	8	8	1
29may2013	baseline	30			913	38	female	amazonia legal	mai	linha principal	porto luiz I	pds gleba porto luiz	30.2	3021	vizinho	8	38	1.25	1.25	sim	nao	nao	pesca/caca/dormerio	sim	3	sim	nao	nao	sg capilar	1	negativo		sim	1	5.170087	positivo	subpatente	0	no	assintomatico	8	8	8	8	8	1
12aug2013	180dias	6			68	35	male	amazonia legal		linha 5	porto luiz I	pds gleba porto luiz	6	600	indice	5	35	1.25	1.25	sim	nao	nao	pesca/caca/dormerio	sim	30	sim	sim	nao	sg capilar	1	positivo	1	sim	1	5.200204	positivo	patente	0	no	assintomatico	8	8	8	8	8	1
18may2013	60dias	15			328	14	male	amazonia legal		deus e pai	reserva porto dias	pae porto dias	15.3	1531	vizinho	6	14	10	10	nao	nao	nao	nenhum	sim	3	sim	nao	sim	sg venoso	1	positivo	3	sim	1	5.248077	positivo	patente	1		sintomatico	1	1	0	0	0	3
2013-06-20	60dias	15			323	66	female	extra amazonia		deus e pai	reserva porto dias	pae porto dias	15.1	1511	vizinho	2	10	7	7	nao	nao	nao	nenhum	sim	1	nao sabe/lembra	nao sabe/lembra	nao	sg venoso	1	positivo	2	sim	1	5.360615	positivo	patente	0		assintomatico	8	8	8	8	8
02apr2013	baseline	19			1994	24	male	amazonia legal	abr	do 108	sao joao do balanceio	pa sao joao do balanceio	19.8	1982	controles	2	24	12	12	sim	nao	sim	pesca/caca/dormerio	sim	1	nao sabe/lembra	nao sabe/lembra	nao	sg capilar	1	negativo		sim	1	5.564344	positivo	subpatente	0	no	assintomatico	8	8	8	8	8	1
05aug2013	60dias	30	index case		868	9	male	amazonia legal		linha principal	porto luiz I	pds gleba porto luiz	30	3000	indice	8	9	8	6	sim	nao	nao	pesca/caca/dormerio	sim	1	sim	nao	sim	sg venoso	1	negativo		sim	1	5.618559	positivo	subpatente	0		assintomatico	8	8	8	8	8
22apr2013	30dias	14			127	21	male	amazonia legal		linha 5	sto antonio peixoto	pa santo antonio peixoto	14.6	1462	controles	9	21	14	14	sim	nao	nao	pesca/caca/dormerio	nao	888	nao se aplica	nao se aplica	nao	sg capilar	1	negativo		sim	1	5.643175	positivo	subpatente	0	no	assintomatico	8	8	8	8	8	1
2013-03-15	30dias	3			1447	23	female	amazonia legal		do pele	sao joao do balanceio	pa sao joao do balanceio	3.12	3122	controles	3	23	17	.08	nao	nao	nao	nenhum	sim	3	nao sabe/lembra	nao sabe/lembra	nao	sg capilar	1	negativo		sim	1	5.770283	positivo	subpatente	0	no	assintomatico	8	8	8	8	8	1
02apr2013	baseline	19			1996	36	male	extra amazonia	abr	do 108	sao joao do balanceio	pa sao joao do balanceio	19.9	1992	controles	1	30	17	17	sim	nao	sim	pesca/caca/dormerio	sim	18	sim	sim	nao	sg capilar	1	negativo		sim	1	5.779949	positivo	subpatente	0	yes	assintomatico	8	8	8	8	8	2
2013-07-05	baseline	39			1323	40	male	extra amazonia	jul	linha 3	porto luiz II	pds gleba porto luiz	39.3	3931	vizinho	8	34	6	6	nao	nao	sim	pesca/caca/dormerio	sim	2	sim	nao	nao	sg capilar	1	negativo		sim	1	5.81845	positivo	subpatente	0	no	assintomatico	8	8	8	8	8	1
04oct2013	180dias	18			1806	29	male	amazonia legal		linha 5	porto luiz I	pds gleba porto luiz	18.1	1811	vizinho	3	29	.33	.33	nao	nao	nao	nenhum	sim	5	sim	sim	nao	sg capilar	1	positivo	1	sim	1	5.83185	positivo	patente	0	yes	sintomatico	1	1	0	0	0	1
16apr2013	30dias	14			299	9	female	amazonia legal		linha principal	porto luiz I	pds gleba porto luiz	14	1400	indice	5	9	2	2	nao	nao	nao	nenhum	nao	888	nao se aplica	nao se aplica	nao	sg capilar	1	negativo		sim	1	5.895957	positivo	subpatente	0	no	assintomatico	8	8	8	8	8	1
2013-03-08	30dias	4			486	12	female	amazonia legal		do pele	sao joao do balanceio	pa sao joao do balanceio	4.8	482	controles	6	12	5	3	nao	nao	nao	nenhum	nao	888	nao se aplica	nao se aplica	nao	sg capilar	1	negativo		sim	1	5.961679	positivo	subpatente	0	no	assintomatico	8	8	8	8	8	1
2013-11-05	180dias	23	index case		737	39	female	extra amazonia		linha principal	porto luiz I	pds gleba porto luiz	23	2300	indice	4	30	5	5	nao	nao	nao	nenhum	sim	20	sim	sim	sim	sg venoso	1	positivo	2	sim	1	5.981128	positivo	patente	0	yes	sintomatico	1	1	0	0	0
2013-07-03	baseline	37			1972	30	female	amazonia legal	jul	redencao	projeto redencao	pa redencao	37.9	3792	controles	3	30	13	13	nao	nao	nao	nenhum	sim	2	sim	sim	nao	sg capilar	1	negativo		sim	1	6.027386	positivo	subpatente	0	no	assintomatico	8	8	8	8	8	1
2013-07-05	baseline	39			1312	15	male	amazonia legal	jul	linha 3	porto luiz II	pds gleba porto luiz	39	3900	indice	5	15	5	5	nao	nao	nao	nenhum	sim	20	sim	sim	nao	sg capilar	1	negativo		sim	1	6.061915	positivo	subpatente	0	no	assintomatico	8	8	8	8	8	1
2013-06-06	baseline	31			1211	29	male	amazonia legal	mai	da manga	reserva porto dias	pae porto dias	31.01	31102	controles	5	29	13	13	nao	nao	nao	nenhum	sim	12	sim	sim	nao	sg capilar	1	negativo		sim	1	6.093505	positivo	subpatente	0	yes	sintomatico	1	1	0	0	0	1
2013-03-11	30dias	6			70	12	female	amazonia legal		linha 5	porto luiz I	pds gleba porto luiz	6	600	indice	5	12	1.25	1.25	nao	nao	nao	nenhum	nao	888	nao se aplica	nao se aplica	nao	sg venoso	1	positivo	3	sim	1	6.12304	positivo	patente	0	yes	sintomatico	1	1	0	0	0	3
20may2013	60dias	15			478	8	male	amazonia legal		deus e pai	reserva porto dias	pae porto dias	15.4	1541	vizinho	3	8	8	8	nao	nao	nao	nenhum	sim	888	nao se aplica	nao se aplica	sim	sg capilar	1	negativo		sim	1	6.138279	positivo	subpatente	0		assintomatico	8	8	8	8	8	2
2013-03-13	30dias	5			78	52	female	extra amazonia		linha 5	porto luiz I	pds gleba porto luiz	5.2	521	vizinho	4	28	2	2	nao	nao	sim	pesca/caca/dormerio	sim	10	sim	sim	nao	sg capilar	1	negativo		sim	1	6.148579	positivo	subpatente	0	no	assintomatico	8	8	8	8	8	1
14sep2013	60dias	40	index case		1350	17	female	amazonia legal		linha principal	porto luiz I	pds gleba porto luiz	40	4000	indice	6	17	1.25	1.25	nao	nao	nao	nenhum	sim	1	nao sabe/lembra	nao sabe/lembra	sim	sg capilar	1	positivo	2	sim	1	6.174573	positivo	patente	0		sintomatico	0	1	1	0	0	2
22may2013	30dias	21	index case		625	64	female	amazonia legal		linha 5	orion	pa orion	21	2100	indice	8	64	16	16	sim	nao	sim	pesca/caca/dormerio	sim	2	sim	nao	sim	sg capilar	1	positivo	2	sim	1	6.287007	positivo	patente	1	no	assintomatico	8	8	8	8	8	2
2013-03-06	30dias	4			510	28	female	amazonia legal		do pele	sao joao do balanceio	pa sao joao do balanceio	4.01	4102	controles	3	28	10	7	nao	nao	nao	nenhum	sim	1	nao sabe/lembra	nao sabe/lembra	nao	sg capilar	1	negativo		sim	1	6.369781	positivo	subpatente	0	no	assintomatico	8	8	8	8	8	1
2013-03-27	30dias	9			1520	33	male	extra amazonia		do carlao	reserva porto dias	pae porto dias	9.9	992	controles	4	30	12	12	sim	sim	sim	pesca/caca/dormerio	sim	8	sim	sim	nao	sg capilar	1	negativo		sim	1	6.576275	positivo	subpatente	0	no	assintomatico	8	8	8	8	8	1
30apr2013	30dias	16			261	45	male	extra amazonia		do cafe	projeto 2 redencao	pa redencao	16.1	1611	vizinho	4	39	10	10	nao	nao	nao	nenhum	sim	4	sim	sim	nao	sg capilar	1	negativo		sim	1	6.632414	positivo	subpatente	0	no	assintomatico	8	8	8	8	8	1
2013-06-22	30dias	24			1488	73	female	amazonia legal		linha 3	orion	pa orion	24.9	2492	controles	2	40	7	7	nao	nao	nao	nenhum	sim	3	sim	sim	nao	sg capilar	1	negativo		sim	1	6.678236	positivo	subpatente	0	no	assintomatico	8	8	8	8	8	1
2013-07-06	baseline	37			1976	30	female	amazonia legal	jul	redencao	projeto redencao	pa redencao	37.11	37112	controles	3	30	.33	.33	nao	nao	nao	nenhum	sim	4	nao sabe/lembra	sim	nao	sg capilar	1	negativo		sim	1	6.751256	positivo	subpatente	0	yes	assintomatico	8	8	8	8	8	1
22may2013	baseline	25			1287	34	male	extra amazonia	mai	linha 3	orion	pa orion	25.01	25102	controles	1	16	8	8	nao	nao	nao	nenhum	sim	10	nao sabe/lembra	nao sabe/lembra	nao	sg capilar	1	negativo		sim	1	6.850664	positivo	subpatente	0	no	assintomatico	8	8	8	8	8	1
2013-06-22	30dias	24			1489	14	male	amazonia legal		linha 3	orion	pa orion	24.9	2492	controles	2	14	14	14	sim	sim	sim	pesca/caca/dormerio	nao	888	nao se aplica	nao se aplica	nao	sg capilar	1	negativo		sim	1	6.874494	positivo	subpatente	0	yes	sintomatico	1	1	0	0	0	1
2013-06-23	30dias	26	index case		841	2	female	amazonia legal		br 364	sao joao do balanceio	pa sao joao do balanceio	26	2600	indice	5	2	.08	.08	nao	nao	nao	nenhum	sim	4	sim	nao	sim	sg capilar	1	negativo		sim	1	6.941715	positivo	subpatente	1	no	assintomatico	8	8	8	8	8	2
2013-11-25	180dias	27			1393	44	female	amazonia legal		linha 5	porto luiz I	pds gleba porto luiz	27.3	2731	vizinho	3	44	.92	.92	sim	sim	sim	pesca/caca/dormerio	sim	8	sim	sim	sim	sg venoso	1	negativo		sim	1	6.94591	positivo	subpatente	0	no	assintomatico	8	8	8	8	8
2013-03-15	30dias	8			216	5	female	amazonia legal		do pele	reserva porto dias	pae porto dias	8.4	841	vizinho	6	5	5	5	nao	nao	nao	nenhum	nao	888	nao se aplica	nao se aplica	nao	sg capilar	1	negativo		sim	1	7.256117	positivo	subpatente	0	no	assintomatico	8	8	8	8	8	1
2013-06-07	baseline	32			1163	57	male	extra amazonia	jun	linha 3	orion	pa orion	32.8	3282	controles	2	57	11	11	nao	nao	nao	nenhum	sim	5	sim	nao	nao	sg capilar	1	negativo		sim	1	7.258766	positivo	subpatente	0	yes	sintomatico	1	0	1	0	0	1
12aug2013	30dias	40			1660	30	male	amazonia legal		linha principal	porto luiz I	pds gleba porto luiz	40.5	4051	vizinho	1	30	1.58	1.58	nao	nao	nao	nenhum	sim	999	sim	sim	nao	sg capilar	1	negativo		sim	1	7.378557	positivo	subpatente	0	no	assintomatico	8	8	8	8	8	1
2013-03-30	30dias	9			1783	40	female	amazonia legal		do carlao	reserva porto dias	pae porto dias	9.12	9122	controles	2	40	1	1	sim	nao	nao	pesca/caca/dormerio	sim	10	sim	sim	sim	sg capilar	1	negativo		sim	1	7.644093	positivo	subpatente	0	no	assintomatico	8	8	8	8	8	1
2013-07-03	30dias	30			1538	36	female	extra amazonia		linha 5	porto luiz I	pds gleba porto luiz	30.5	3051	vizinho	4	35	.5	.5	nao	nao	nao	nenhum	sim	1	nao sabe/lembra	nao sabe/lembra	nao	sg capilar	1	negativo		sim	1	7.667732	positivo	subpatente	0	no	assintomatico	8	8	8	8	8	1
12aug2013	30dias	40			1366	37	female	amazonia legal		linha principal	porto luiz I	pds gleba porto luiz	40.4	4041	vizinho	9	37	6	6	nao	nao	nao	nenhum	sim	2	sim	sim	nao	sg capilar	1	negativo		sim	1	7.747534	positivo	subpatente	0	no	assintomatico	8	8	8	8	8	1
29apr2013	30dias	15			331	4	female	amazonia legal		deus e pai	reserva porto dias	pae porto dias	15.3	1531	vizinho	6	4	3	1	nao	nao	nao	nenhum	nao	888	nao se aplica	nao se aplica	nao	sg venoso	1	positivo		sim	1	7.809126	positivo	patente	0	yes	sintomatico	1	1	0	1	0	3
02may2013	30dias	16			471	6	female	amazonia legal		quadra 27	projeto 2 redencao	pa redencao	16.01	16102	controles	5	6	3	3	nao	nao	nao	nenhum	nao	888	nao se aplica	nao se aplica	nao	sg capilar	1	negativo		sim	1	8.037614	positivo	subpatente	0	yes	sintomatico	0	1	0	0	0	1
27aug2013	180dias	9			335	32	male	amazonia legal		sao pedro	reserva porto dias	pae porto dias	9.6	961	vizinho	6	32	6	.5	sim	sim	sim	pesca/caca/dormerio	sim	5	sim	nao	sim	sg venoso	1	negativo		sim	1	8.479126	positivo	subpatente	0	no	assintomatico	8	8	8	8	8	3
06apr2013	60dias	5			92	33	male	amazonia legal		linha 5	porto luiz I	pds gleba porto luiz	5.2	541	vizinho	2	33	.17	.17	sim	nao	nao	pesca/caca/dormerio	sim	888	nao se aplica	nao se aplica	sim	sg venoso	1	positivo		sim	1	8.631566	positivo	patente	1		sintomatico	1	1	0	0	0
14sep2013	180dias	12			405	54	male	amazonia legal		linha 6	sto antonio peixoto	pa santo antonio peixoto	12.9	1292	controles	4	8	8	8	sim	nao	nao	pesca/caca/dormerio	sim	2	sim	nao	nao	sg capilar	1	negativo		sim	1	8.692168	positivo	subpatente	0	no	assintomatico	8	8	8	8	8	1
08apr2013	60dias	6			71	3	male	amazonia legal		linha 5	porto luiz I	pds gleba porto luiz	6	600	indice	5	3	1.25	1.25	nao	nao	nao	nenhum	sim	2	sim	nao	sim	sg capilar	1	positivo		sim	1	8.700427	positivo	patente	1		assintomatico	8	8	8	8	8
2013-03-12	30dias	3			45	25	male	amazonia legal		linha 5	porto luiz I	pds gleba porto luiz	3.4	341	vizinho	4	25	.83	.83	sim	nao	sim	pesca/caca/dormerio	sim	28	sim	sim	nao	sg capilar	1	negativo		sim	1	9.712809	positivo	subpatente	0	no	assintomatico	8	8	8	8	8	1
2013-07-13	30dias	35			1600	.42	male	amazonia legal		do renato	sto antonio peixoto	pa santo antonio peixoto	35	3500	indice	6	.42	.42	.25	nao	nao	nao	nenhum	nao	888	nao se aplica	nao se aplica	nao	sg capilar	1	negativo		sim	1	9.987291	positivo	subpatente	0	no	assintomatico	8	8	8	8	8	1
2013-06-22	30dias	24			1487	77	male	extra amazonia		linha 3	orion	pa orion	24.9	2492	controles	2	40	7	7	nao	nao	nao	nenhum	sim	3	sim	sim	nao	sg capilar	1	negativo		sim	1	10.16584	positivo	subpatente	0	no	assintomatico	8	8	8	8	8	1
2013-03-14	30dias	7			182	9	female	amazonia legal		do carlao	reserva porto dias	pae porto dias	7.3	731	vizinho	5	9	1	1	nao	nao	nao	nenhum	sim	1	nao	sim	nao	sg capilar	1	negativo		sim	1	10.28542	positivo	subpatente	0	no	assintomatico	8	8	8	8	8	1
2013-03-29	30dias	10			269	42	male	amazonia legal		linha 5	porto luiz I	pds gleba porto luiz	10	1000	indice	2	42	2	2	nao	nao	nao	nenhum	sim	1	nao sabe/lembra	nao sabe/lembra	nao	sg venoso	1	positivo	1	sim	1	10.42287	positivo	patente	0	yes	sintomatico	1	1	0	0	0	1
04oct2013	180dias	18			1782	18	female	amazonia legal		linha 5	porto luiz I	pds gleba porto luiz	18.1	1811	vizinho	3	18	.33	.33	sim	nao	nao	pesca/caca/dormerio	sim	5	sim	nao	nao	sg capilar	1	positivo	1	sim	1	10.50276	positivo	patente	0	yes	sintomatico	1	1	0	0	0	1
05may2013	60dias	10			334	37	male	extra amazonia		linha 5	porto luiz I	pds gleba porto luiz	10.1	1021	vizinho	1	30	3	3	nao	nao	nao	nenhum	sim	1	nao sabe/lembra	nao sabe/lembra	sim	sg capilar	1	positivo		sim	1	10.51345	positivo	patente	1		sintomatico	1	0	0	0	0
06apr2013	60dias	3			238	7	male	amazonia legal		linha 5	porto luiz I	pds gleba porto luiz	3.3	331	vizinho	4	7	2	2	nao	nao	nao	nenhum	nao	888	nao se aplica	nao se aplica	nao	sg capilar	1	negativo		sim	1	10.67962	positivo	subpatente	0		assintomatico	8	8	8	8	8	1
04feb2013	baseline	3			37	37	female	amazonia legal	fev	linha 5	porto luiz I	pds gleba porto luiz	3	300	indice	4	37	.42	.42	sim	nao	sim	pesca/caca/dormerio	sim	1	sim	nao	sim	sg venoso	1	positivo	1	sim	1	10.91356	positivo	patente	1	no	assintomatico	8	8	8	8	8	1
2013-07-07	baseline	40			1348	38	male	extra amazonia	jul	linha principal	porto luiz I	pds gleba porto luiz	40	4000	indice	6	30	9	9	nao	nao	nao	nenhum	sim	15	sim	sim	nao	sg capilar	1	negativo		sim	1	11.01415	positivo	subpatente	0	no	assintomatico	8	8	8	8	8	1
2013-03-20	30dias	8			214	13	female	amazonia legal		do pele	reserva porto dias	pae porto dias	8.4	841	vizinho	6	13	5	5	nao	nao	nao	nenhum	nao	888	nao se aplica	nao se aplica	nao	sg capilar	1	negativo		sim	1	12.03307	positivo	subpatente	0	no	assintomatico	8	8	8	8	8	2
11aug2013	60dias	34	index case		2004	31	male	amazonia legal		linha 2	porto luiz II	pds gleba porto luiz	34	3400	indice	4	31	8	.17	sim	sim	sim	pesca/caca/dormerio	sim	6	sim	sim	sim	sg venoso	1	positivo		sim	1	12.05146	positivo	patente	0		assintomatico	8	8	8	8	8
17may2013	baseline	24			804	11	female	amazonia legal	mai	linha principal	porto luiz I	pds gleba porto luiz	24	2400	indice	7	11	5	5	nao	nao	nao	nenhum	sim	2	sim	nao sabe/lembra	nao	sg capilar	1	negativo		sim	1	12.28677	positivo	subpatente	0	no	assintomatico	8	8	8	8	8	1
12aug2013	30dias	40			1537	5	female	amazonia legal		linha principal	porto luiz I	pds gleba porto luiz	40.5	4051	vizinho	4	5	1.5	1.5	nao	nao	nao	nenhum	nao	888	nao se aplica	nao se aplica	nao	sg capilar	1	negativo		sim	1	12.78883	positivo	subpatente	0	no	assintomatico	8	8	8	8	8	1
04apr2013	60dias	6			72	17	male	amazonia legal		linha 5	porto luiz I	pds gleba porto luiz	6	600	indice	5	17	1.25	1.25	nao	nao	nao	nenhum	nao	888	nao se aplica	nao se aplica	nao	sg venoso	1	positivo	2	sim	1	13.16978	positivo	patente	0		sintomatico	1	1	0	0	0	2
2013-03-13	baseline	14	index case	autoctone	296	4	male	amazonia legal	mar	linha principal	porto luiz I	pds gleba porto luiz	14	1400	indice	5	4	2	2	nao	nao	nao	nenhum	nao	888	nao se aplica	nao se aplica	nao	sg venoso	1	positivo	1	sim	1	13.26582	positivo	patente	0	yes	sintomatico	1	0	0	0	0	1
2013-03-12	30dias	3			517	47	male	amazonia legal		do pele	sao joao do balanceio	pa sao joao do balanceio	3.7	372	controles	5	47	22	17	sim	nao	nao	pesca/caca/dormerio	sim	3	nao sabe/lembra	nao sabe/lembra	nao	sg capilar	1	negativo		sim	1	13.2837	positivo	subpatente	0	no	assintomatico	8	8	8	8	8	1
05aug2013	60dias	31			884	45	male	amazonia legal		do pele	reserva porto dias	pae porto dias	31.1	3111	vizinho	2	45	1.5	1.5	sim	nao	sim	pesca/caca/dormerio	sim	23	sim	sim	nao	sg capilar	1	positivo	1	sim	1	13.79686	positivo	patente	0		sintomatico	1	1	0	0	0
2013-03-08	30dias	5			106	16	female	amazonia legal		linha 5	porto luiz I	pds gleba porto luiz	5.5	551	vizinho	5	16	4	4	nao	nao	nao	nenhum	nao	888	nao se aplica	nao se aplica	nao	sg capilar	1	positivo	1	sim	1	13.83482	positivo	patente	0	yes	assintomatico	8	8	8	8	8	1
2013-03-08	30dias	6			340	7	female	amazonia legal		linha 5	porto luiz I	pds gleba porto luiz	6.5	651	vizinho	9	7	5	5	nao	nao	nao	nenhum	sim	10	sim	sim	nao	sg capilar	1	negativo		sim	1	13.90867	positivo	subpatente	0	no	assintomatico	8	8	8	8	8	1
29may2013	60dias	15			331	4	female	amazonia legal		deus e pai	reserva porto dias	pae porto dias	15.3	1531	vizinho	6	4	3	1	nao	nao	nao	nenhum	sim	888	nao se aplica	nao se aplica	sim	sg capilar	1	positivo		sim	1	14.07323	positivo	patente	1		sintomatico	1	1	0	0	0
05aug2013	60dias	31			881	16	male	amazonia legal		do pele	reserva porto dias	pae porto dias	31	3100	indice	5	16	10	10	sim	nao	nao	pesca/caca/dormerio	sim	1	sim	nao	sim	sg capilar	1	positivo		sim	1	14.46262	positivo	patente	1		assintomatico	0	0	0	0	0
2013-03-11	30dias	6			71	3	male	amazonia legal		linha 5	porto luiz I	pds gleba porto luiz	6	600	indice	5	3	1.25	1.25	nao	nao	nao	nenhum	sim	2	sim	nao	sim	sg capilar	1	positivo	2	sim	1	14.8653	positivo	patente	0	yes	sintomatico	1	1	0	0	0	3
09aug2013	180dias	5			42	6	female	amazonia legal		linha 5	porto luiz I	pds gleba porto luiz	5	500	indice	7	6	.42	.42	nao	nao	nao	nenhum	sim	888	nao se aplica	nao se aplica	sim	sg capilar	1	positivo		sim	1	15.37159	positivo	patente	0	no	assintomatico	8	8	8	8	8
2013-07-03	30dias	30			1539	2	female	amazonia legal		linha 5	porto luiz I	pds gleba porto luiz	30.5	3051	vizinho	4	2	.5	.5	nao	nao	nao	nenhum	nao	888	nao se aplica	nao se aplica	nao	sg capilar	1	positivo		sim	1	15.77715	positivo	patente	0	yes	sintomatico	1	1	0	0	0
07aug2013	180dias	2	index case		30	18	female	amazonia legal		br 364	sao joao do balanceio	pa sao joao do balanceio	2	200	indice	3	18	2	2	sim	nao	nao	pesca/caca/dormerio	sim	2	sim	nao	sim	sg venoso	1	negativo		sim	1	15.85389	positivo	subpatente	0	no	assintomatico	8	8	8	8	8	2
2013-07-25	30dias	36			1098	3	male	amazonia legal		linha 2	porto luiz II	pds gleba porto luiz	36	3600	indice	6	3	3	3	nao	nao	nao	nenhum	sim	888	nao se aplica	nao se aplica	sim	sg capilar	1	negativo		sim	1	16.20119	positivo	subpatente	1	no	assintomatico	8	8	8	8	8	1
2013-03-07	30dias	6			258	.75	male	amazonia legal		linha 5	porto luiz I	pds gleba porto luiz	6.2	621	vizinho	3	.75	.75	.75	nao	nao	nao	nenhum	nao	888	nao se aplica	nao se aplica	nao	sg capilar	1	negativo		sim	1	16.28597	positivo	subpatente	0	no	assintomatico	8	8	8	8	8	1
08apr2013	60dias	4			53	30	female	amazonia legal		linha principal	porto luiz I	pds gleba porto luiz	4	400	indice	6	30	.58	.58	nao	nao	nao	nenhum	sim	1	nao sabe/lembra	nao sabe/lembra	nao	sg capilar	1	positivo	1	sim	1	16.57927	positivo	patente	0		assintomatico	8	8	8	8	8
17may2013	baseline	24			909	16	male	amazonia legal	mai	linha principal	porto luiz I	pds gleba porto luiz	24.3	2431	vizinho	3	16	4	4	nao	nao	nao	nenhum	nao	888	nao se aplica	nao se aplica	nao	sg capilar	1	negativo		sim	1	16.75208	positivo	subpatente	0	no	assintomatico	8	8	8	8	8	1
10apr2013	60dias	5			105	5	female	amazonia legal		linha 5	porto luiz I	pds gleba porto luiz	5.5	551	vizinho	5	5	4	4	nao	nao	nao	nenhum	nao	888	nao se aplica	nao se aplica	nao	sg capilar	1	positivo	1	sim	1	17.10671	positivo	patente	0		sintomatico	1	1	0	0	0	2
20sep2013	180dias	15			323	66	female	extra amazonia		deus e pai	reserva porto dias	pae porto dias	15.1	1511	vizinho	2	10	7	7	nao	nao	nao	nenhum	sim	1	nao sabe/lembra	nao sabe/lembra	nao	sg venoso	1	positivo		sim	1	17.29507	positivo	patente	0	no	assintomatico	8	8	8	8	8	2
10may2013	30dias	17			190	41	male	extra amazonia		linha 7	sto antonio peixoto	pa santo antonio peixoto	17.9	1792	controles	8	41	15	15	sim	sim	sim	pesca/caca/dormerio	sim	7	sim	sim	nao	sg capilar	1	negativo		sim	1	17.42826	positivo	subpatente	0	no	assintomatico	8	8	8	8	8
2013-06-06	baseline	34	index case	recaida	2004	31	male	amazonia legal	jun	linha 2	porto luiz II	pds gleba porto luiz	34	3400	indice	4	31	8	.17	sim	sim	sim	pesca/caca/dormerio	sim	6	sim	sim	sim	sg venoso	1	positivo	2	sim	1	18.92397	positivo	patente	0	yes	sintomatico	1	1	0	0	0	2
18apr2013	baseline	21			1083	9	male	amazonia legal	abr	linha 5	orion	pa orion	21	2100	indice	8	9	9	9	sim	nao	nao	pesca/caca/dormerio	nao	888	nao se aplica	nao se aplica	nao	sg capilar	1	negativo		sim	1	19.15543	positivo	subpatente	0	no	assintomatico	8	8	8	8	8	1
10may2013	30dias	17			189	43	female	extra amazonia		linha 7	sto antonio peixoto	pa santo antonio peixoto	17.9	1792	controles	8	43	15	15	nao	nao	nao	nenhum	nao	888	nao se aplica	nao se aplica	nao	sg capilar	1	negativo		sim	1	20.00422	positivo	subpatente	0	no	assintomatico	8	8	8	8	8	1
06apr2013	60dias	6			341	13	male	amazonia legal		linha 5	porto luiz I	pds gleba porto luiz	6.5	651	vizinho	9	13	4	4	sim	nao	sim	pesca/caca/dormerio	sim	15	sim	sim	nao	sg capilar	1	positivo		sim	1	21.45915	positivo	patente	1		sintomatico	1	1	0	0	0	2
2013-07-06	30dias	32			1177	1.33	male	amazonia legal		linha 3	orion	pa orion	32.9	3292	controles	10	1.33	1.33	1.33	nao	nao	nao	nenhum	nao	888	nao se aplica	nao se aplica	nao	sg capilar	1	negativo		sim	1	21.66752	positivo	subpatente	0	no	assintomatico	8	8	8	8	8	1
01dec2013	180dias	31			883	46	male	amazonia legal		do pele	reserva porto dias	pae porto dias	31.1	3111	vizinho	2	46	6	6	nao	nao	nao	nenhum	sim	1	nao sabe/lembra	nao sabe/lembra	nao	sg capilar	1	positivo	1	sim	1	22.45223	positivo	patente	0	yes	sintomatico	1	1	0	0	0	1
28feb2013	baseline	10	index case	autoctone	268	52	male	amazonia legal	fev	linha 5	porto luiz I	pds gleba porto luiz	10	1000	indice	2	52	1	1	sim	nao	nao	pesca/caca/dormerio	sim	2	nao	sim	nao	sg venoso	1	positivo	1	sim	1	22.94699	positivo	patente	0	yes	sintomatico	1	1	0	0	0	1
2013-06-27	30dias	29			818	.92	female	amazonia legal		linha principal	porto luiz I	pds gleba porto luiz	29	2900	indice	5	.92	.92	.92	nao	nao	nao	nenhum	nao	888	nao se aplica	nao se aplica	nao	sg capilar	1	negativo		sim	1	23.48569	positivo	subpatente	0	yes	sintomatico	1	0	0	0	0	1
2013-03-13	baseline	13	index case	importado	301	32	male	amazonia legal	mar	linha 5	sto antonio peixoto	pa santo antonio peixoto	13	1300	indice	6	32	30	13	sim	sim	sim	pesca/caca/dormerio	sim	10	sim	sim	nao	sg venoso	1	positivo	1	sim	1	23.5078	positivo	patente	0	yes	sintomatico	1	0	0	0	0	1
08aug2013	180dias	3			67	4	male	amazonia legal		linha 5	porto luiz I	pds gleba porto luiz	3.1	311	vizinho	4	4	4	4	nao	nao	nao	nenhum	nao	888	nao se aplica	nao se aplica	nao	sg capilar	1	positivo	1	sim	1	24.13487	positivo	patente	0	yes	sintomatico	1	0	0	0	0	1
08apr2013	60dias	4	index case		52	33	male	amazonia legal		linha principal	porto luiz I	pds gleba porto luiz	4	400	indice	6	33	.67	.67	nao	nao	nao	nenhum	sim	888	nao se aplica	nao se aplica	sim	sg venoso	1	positivo		sim	1	26.30386	positivo	patente	0		sintomatico	1	1	0	0	0	3
09may2013	60dias	12			1662	24	male	amazonia legal		linha 5	porto luiz I	pds gleba porto luiz	12.6	1261	vizinho	3	24	13	13	nao	nao	nao	nenhum	sim	2	sim	nao	sim	sg capilar	1	positivo	1	sim	1	26.92075	positivo	patente	0		sintomatico	1	1	1	0	0	1
12aug2013	180dias	5			92	33	male	amazonia legal		linha 5	porto luiz I	pds gleba porto luiz	5.4	541	vizinho	2	33	.17	.17	sim	nao	nao	pesca/caca/dormerio	sim	888	nao se aplica	nao se aplica	sim	sg venoso	1	positivo	3	sim	1	27.02603	positivo	patente	0	no	assintomatico	8	8	8	8	8	3
08oct2013	180dias	20	index case		565	49	female	extra amazonia		br 364	sao joao do balanceio	pa sao joao do balanceio	20	2000	indice	2	27	2	2	nao	nao	nao	nenhum	sim	888	nao se aplica	nao se aplica	sim	sg venoso	1	positivo		sim	1	27.89375	positivo	patente	0	yes	sintomatico	1	1	0	0	0
2013-03-13	30dias	7			603	39	male	extra amazonia		do carlao	reserva porto dias	pae porto dias	7.4	741	vizinho	5	20	19	19	sim	nao	sim	pesca/caca/dormerio	sim	1	nao	sim	nao	sg capilar	1	negativo		sim	1	28.08955	positivo	subpatente	0	no	assintomatico	8	8	8	8	8	1
06sep2013	180dias	10			943	7	female	amazonia legal		linha 5	porto luiz I	pds gleba porto luiz	10.1	1011	vizinho	8	7	.08	.08	nao	nao	nao	nenhum	nao	888	nao se aplica	nao se aplica	nao	sg capilar	1	positivo	1	sim	1	28.97817	positivo	patente	0	yes	sintomatico	1	1	0	0	0	1
2013-03-11	30dias	3			36	30	male	amazonia legal		linha 5	porto luiz I	pds gleba porto luiz	3	300	indice	4	30	8	.42	sim	sim	sim	pesca/caca/dormerio	sim	5	sim	sim	nao	sg capilar	1	negativo		sim	1	29.25501	positivo	subpatente	0	no	assintomatico	8	8	8	8	8	3
22may2013	60dias	15			330	13	female	amazonia legal		deus e pai	reserva porto dias	pae porto dias	15.3	1531	vizinho	6	13	4	4	nao	nao	nao	nenhum	sim	888	nao se aplica	nao se aplica	sim	sg venoso	1	positivo	2	sim	1	30.24851	positivo	patente	1		assintomatico	8	8	8	8	8
2013-03-06	30dias	4			57	30	female	amazonia legal		linha principal	porto luiz I	pds gleba porto luiz	4.1	411	vizinho	5	30	.08	.08	nao	nao	nao	nenhum	sim	1	nao sabe/lembra	nao sabe/lembra	nao	sg capilar	1	negativo		sim	1	30.389	positivo	subpatente	0	no	assintomatico	8	8	8	8	8	1
15may2013	30dias	17			137	65	male	amazonia legal		linha 7	sto antonio peixoto	pa santo antonio peixoto	17.6	1762	controles	13	45	15	15	sim	nao	sim	pesca/caca/dormerio	sim	10	sim	sim	nao	sg capilar	1	negativo		sim	1	30.50041	positivo	subpatente	0	no	assintomatico	8	8	8	8	8	1
07aug2013	180dias	4			439	13	female	amazonia legal		linha principal	porto luiz I	pds gleba porto luiz	4.3	431	vizinho	8	13	5	5	nao	nao	nao	nenhum	sim	1	sim	nao	nao	sg capilar	1	negativo		sim	1	34.52514	positivo	subpatente	0	yes	sintomatico	1	0	0	0	0	1
20sep2013	180dias	15			320	12	female	amazonia legal		deus e pai	reserva porto dias	pae porto dias	15	1500	indice	5	12	12	12	nao	nao	nao	nenhum	sim	7	nao	nao sabe/lembra	nao	sg capilar	1	positivo	1	sim	1	35.82175	positivo	patente	0	yes	sintomatico	1	1	0	0	0	1
20sep2013	180dias	15			328	14	male	amazonia legal		deus e pai	reserva porto dias	pae porto dias	15.3	1531	vizinho	6	14	10	10	nao	nao	nao	nenhum	sim	3	sim	nao	sim	sg venoso	1	positivo		sim	1	37.89217	positivo	patente	0	no	assintomatico	8	8	8	8	8
23may2013	baseline	28	index case	recaida	93	17	male	amazonia legal	mai	campo novo	campo novo	pds gleba porto luiz	28	2800	indice	5	17	6	6	nao	nao	nao	nenhum	sim	1	sim	nao	sim	sg venoso	1	positivo	1	sim	1	38.13152	positivo	patente	0	yes	sintomatico	1	1	0	0	0
2013-03-16	baseline	15			478	8	male	amazonia legal	mar	deus e pai	reserva porto dias	pae porto dias	15.4	1541	vizinho	3	8	8	8	nao	nao	nao	nenhum	nao	888	nao se aplica	nao se aplica	nao	sg capilar	1	positivo	1	sim	1	38.33239	positivo	patente	0	yes	sintomatico	1	1	0	0	0
2013-03-06	baseline	11	index case	autoctone	284	54	female	extra amazonia	mar	quadra 17	projeto 2 redencao	pa redencao	11	1100	indice	3	30	25	10	nao	nao	nao	nenhum	sim	2	sim	nao	nao	sg venoso	1	positivo	1	sim	1	38.69274	positivo	patente	0	yes	sintomatico	1	1	0	0	0	1
2013-07-08	30dias	33			968	48	female	amazonia legal		linha principal	porto luiz I	pds gleba porto luiz	33.2	3321	vizinho	5	48	2	2	nao	nao	nao	nenhum	nao	888	nao se aplica	nao se aplica	nao	sg capilar	1	negativo		sim	1	40.37033	positivo	subpatente	0	no	assintomatico	8	8	8	8	8	1
11feb2013	baseline	7	index case	autoctone	99	21	male	amazonia legal	fev	ramal do carlao	reserva porto dias	pae porto dias	7	700	indice	4	21	21	16	nao	nao	nao	nenhum	nao	888	nao se aplica	nao se aplica	nao	sg venoso	1	positivo	1	sim	1	41.145	positivo	patente	0	yes	sintomatico	1	1	1	0	0	1
02dec2013	180dias	32			1172	13	male	amazonia legal		linha 3	orion	pa orion	32.9	3292	controles	10	13	13	13	nao	nao	nao	nenhum	sim	1	nao sabe/lembra	nao sabe/lembra	nao	sg capilar	1	negativo		sim	1	42.12342	positivo	subpatente	0	no	assintomatico	8	8	8	8	8	1
14apr2013	60dias	8			794	13	female	amazonia legal		da gata	reserva porto dias	pae porto dias	8.11	8112	controles	7	13	13	.25	nao	nao	nao	nenhum	sim	1	sim	nao	nao	sg capilar	1	negativo		sim	1	43.17707	positivo	subpatente	0		assintomatico	8	8	8	8	8
2013-03-12	30dias	3			522	60	female	extra amazonia		do pele	sao joao do balanceio	pa sao joao do balanceio	3.8	382	controles	3	28	5	4	nao	nao	nao	nenhum	sim	20	sim	sim	nao	sg capilar	1	negativo		sim	1	47.55965	positivo	subpatente	0	no	assintomatico	8	8	8	8	8	1
19aug2013	180dias	8			794	61	female	amazonia legal		da gata	reserva porto dias	pae porto dias	8.11	8112	controles	7	18	14	.25	nao	nao	nao	nenhum	nao	888	nao se aplica	nao se aplica	nao	sg capilar	1	positivo	1	sim	1	49.83913	positivo	patente	0	yes	sintomatico	1	1	8	0	0	2
2013-03-16	30dias	8			118	21	male	amazonia legal		do mano	reserva porto dias	pae porto dias	8	800	indice	3	21	21	21	sim	nao	sim	pesca/caca/dormerio	sim	10	sim	sim	sim	sg venoso	1	positivo	2	sim	1	50.07278	positivo	patente	1	yes	sintomatico	0	1	0	0	0	2
19may2013	baseline	24			1476	41	male	extra amazonia	mai	linha 3	orion	pa orion	24.7	2472	controles	2	30	15	15	nao	nao	nao	nenhum	sim	2	sim	nao	sim	sg capilar	1	positivo	1	sim	1	51.23302	positivo	patente	0	no	assintomatico	8	8	8	8	8	1
2013-11-16	180dias	24	index case		800	10	male	amazonia legal		linha principal	porto luiz I	pds gleba porto luiz	24	2400	indice	7	10	3	3	nao	nao	nao	nenhum	sim	888	nao se aplica	nao se aplica	sim	sg venoso	1	negativo		sim	1	52.71107	positivo	subpatente	0	no	assintomatico	8	8	8	8	8
2013-03-08	30dias	5			105	5	female	amazonia legal		linha 5	porto luiz I	pds gleba porto luiz	5.5	551	vizinho	5	5	4	4	nao	nao	nao	nenhum	nao	888	nao se aplica	nao se aplica	nao	sg capilar	1	negativo		sim	1	55.35149	positivo	subpatente	0	no	assintomatico	8	8	8	8	8
2013-03-13	30dias	4			514	1.5	female	amazonia legal		do pele	sao joao do balanceio	pa sao joao do balanceio	4.7	472	controles	3	1.5	1.5	1.5	nao	nao	nao	nenhum	nao	888	nao se aplica	nao se aplica	nao	sg capilar	1	negativo		sim	1	56.08195	positivo	subpatente	0	no	assintomatico	8	8	8	8	8	1
27may2013	baseline	27			1297	2	female	amazonia legal	mai	linha 1	gleba cumaru	pad pedro peixoto	27.7	2772	controles	4	2	2	2	nao	nao	nao	nenhum	nao	888	nao se aplica	nao se aplica	nao	sg capilar	1	negativo		sim	1	60.37325	positivo	subpatente	0	no	assintomatico	8	8	8	8	8	1
01apr2013	baseline	17	index case	autoctone	551	51	female	amazonia legal	abr	linha 5	porto luiz I	pds gleba porto luiz	17	1700	indice	2	51	6	.33	sim	nao	sim	pesca/caca/dormerio	sim	20	sim	sim	nao	sg venoso	1	positivo	1	sim	1	64.23933	positivo	patente	0	yes	sintomatico	1	0	0	0	0	1
05dec2013	180dias	32			1480	38	male	extra amazonia		linha 3	orion	pa orion	32.5	3251	vizinho	5	30	16	16	sim	sim	sim	pesca/caca/dormerio	sim	4	sim	sim	nao	sg capilar	1	negativo		sim	1	64.41632	positivo	subpatente	0	no	assintomatico	8	8	8	8	8	1
2013-03-15	30dias	8			212	34	female	extra amazonia		do pele	reserva porto dias	pae porto dias	8.4	841	vizinho	6	20	5	5	sim	nao	nao	pesca/caca/dormerio	sim	3	nao sabe/lembra	nao sabe/lembra	nao	sg capilar	1	negativo		sim	1	69.69566	positivo	subpatente	0	no	assintomatico	8	8	8	8	8	1
20may2013	baseline	25	index case	importado	821	38	male	amazonia legal	mai	campo novo	campo novo	pds gleba porto luiz	25	2500	indice	7	38	3	3	sim	sim	sim	pesca/caca/dormerio	sim	1	nao	sim	nao	sg venoso	1	positivo	1	sim	1	78.69889	positivo	patente	0	yes	sintomatico	1	1	0	0	0	1
06sep2013	180dias	10			334	37	male	extra amazonia		linha 5	porto luiz I	pds gleba porto luiz	10.2	1021	vizinho	1	30	3	3	nao	nao	nao	nenhum	sim	1	nao sabe/lembra	nao sabe/lembra	sim	sg capilar	1	positivo	3	sim	1	88.94683	positivo	patente	0	no	assintomatico	8	8	8	8	8	3
2013-06-03	baseline	32	index case	autoctone	922	43	male	amazonia legal	jun	linha 5	orion	pa orion	32	3200	indice	2	43	43	2	sim	nao	nao	pesca/caca/dormerio	sim	2	sim	sim	nao	sg venoso	1	positivo	1	sim	1	94.09612	positivo	patente	0	yes	sintomatico	1	1	0	0	0	1
2013-07-25	30dias	36	index case		1099	28	male	amazonia legal		linha 2	porto luiz II	pds gleba porto luiz	36	3600	indice	6	28	4	4	sim	nao	nao	pesca/caca/dormerio	sim	2	sim	nao	sim	sg venoso	1	negativo		sim	1	96.57545	positivo	subpatente	1	no	assintomatico	8	8	8	8	8	2
05apr2013	baseline	20	index case	autoctone	565	49	female	extra amazonia	abr	br 364 km 118	sao joao do balanceio	pa sao joao do balanceio	20	2000	indice	2	27	2	2	nao	nao	nao	nenhum	nao	888	nao se aplica	nao se aplica	nao	sg venoso	1	positivo		sim	1	97.56204	positivo	patente	0	yes	sintomatico	1	1	0	0	0	4
06apr2013	60dias	6			70	12	female	amazonia legal		linha 5	porto luiz I	pds gleba porto luiz	6	600	indice	5	12	1.25	1.25	nao	nao	nao	nenhum	sim	888	nao se aplica	nao se aplica	sim	sg capilar	1	positivo		sim	1	99.00143	positivo	patente	1		assintomatico	8	8	8	8	8
09aug2013	180dias	3			47	25	female	amazonia legal		linha 5	porto luiz I	pds gleba porto luiz	3.4	341	vizinho	4	25	.84	.84	nao	nao	nao	nenhum	sim	888	nao se aplica	nao se aplica	sim	sg venoso	1	positivo		sim	1	104.9854	positivo	patente	0	no	assintomatico	8	8	8	8	8	2
18apr2013	baseline	21	index case	autoctone	625	64	female	amazonia legal	abr	linha 5	orion	pa orion	21	2100	indice	8	64	16	16	sim	nao	sim	pesca/caca/dormerio	sim	2	sim	nao	nao	sg venoso	1	positivo		sim	1	115.6108	positivo	patente	0	yes	sintomatico	1	1	0	0	0
27feb2013	baseline	9			335	32	male	amazonia legal	fev	sao pedro	reserva porto dias	pae porto dias	9.6	961	vizinho	6	32	6	.5	sim	sim	sim	pesca/caca/dormerio	sim	5	sim	nao	nao	sg venoso	1	positivo	2	sim	1	116.0736	positivo	patente	0	yes	sintomatico	1	1	0	0	0
06may2013	60dias	9			335	32	male	amazonia legal		sao pedro	reserva porto dias	pae porto dias	9.6	961	vizinho	6	32	6	.5	sim	sim	sim	pesca/caca/dormerio	sim	5	sim	nao	sim	sg venoso	1	positivo		sim	1	13.2562	positivo	patente	0		assintomatico	8	8	8	8	8
12aug2013	30dias	40			1358	1.58	male	amazonia legal		linha principal	porto luiz I	pds gleba porto luiz	40.2	4021	vizinho	6	1.5	1.5	1.5	nao	nao	nao	nenhum	nao	888	nao se aplica	nao se aplica	nao	sg capilar	1	negativo		sim	1	118.0378	positivo	subpatente	0	no	assintomatico	8	8	8	8	8	1
2013-07-05	baseline	39	index case	autoctone	1309	2.92	female	amazonia legal	jul	linha 3	porto luiz II	pds gleba porto luiz	39	3900	indice	5	2.9	2.7	2.9	nao	nao	nao	nenhum	nao	888	nao se aplica	nao se aplica	nao	sg venoso	1	positivo	1	sim	1	118.6381	positivo	patente	0	yes	sintomatico	1	0	0	0	0
02may2013	baseline	23	index case	autoctone	737	39	female	extra amazonia	mai	linha principal	porto luiz I	pds gleba porto luiz	23	2300	indice	4	30	5	5	nao	nao	nao	nenhum	sim	20	sim	sim	nao	sg venoso	1	positivo		sim	1	119.7501	positivo	patente	0	yes	sintomatico	1	0	0	0	0	2
03aug2013	180dias	1			14	32	female	amazonia legal		linha 2	sao joao do balanceio	pa sao joao do balanceio	1.2	121	vizinho	6	32	22	.75	nao	nao	nao	nenhum	sim	2	sim	nao	sim	sg venoso	1	negativo		sim	1	124.4688	positivo	subpatente	0	no	assintomatico	8	8	8	8	8	2
21sep2013	180dias	15			331	4	female	amazonia legal		deus e pai	reserva porto dias	pae porto dias	15.3	1531	vizinho	6	4	3	1	nao	nao	nao	nenhum	sim	888	nao se aplica	nao se aplica	sim	sg capilar	1	positivo	3	sim	1	130.4863	positivo	patente	0	yes	sintomatico	1	1	0	0	0
19apr2013	30dias	15			328	14	male	amazonia legal		deus e pai	reserva porto dias	pae porto dias	15.3	1531	vizinho	6	14	10	10	nao	nao	nao	nenhum	sim	3	sim	nao	sim	sg venoso	1	positivo		sim	1	136.4813	positivo	patente	0	yes	assintomatico	8	8	8	8	8
06apr2013	60dias	3	index case		34	8	male	amazonia legal		linha 5	porto luiz I	pds gleba porto luiz	3	300	indice	4	8	.33	.33	sim	nao	sim	pesca/caca/dormerio	sim	1	sim	nao	sim	sg capilar	1	negativo		sim	1	138.1364	positivo	subpatente	0		assintomatico	8	8	8	8	8	2
2013-03-04	30dias	2			31	46	male	extra amazonia		br 364	sao joao do balanceio	pa sao joao do balanceio	2	200	indice	3	35	2	2	nao	nao	nao	nenhum	sim	4	sim	nao	sim	sg venoso	1	positivo	1	sim	1	142.3066	positivo	patente	0	yes	sintomatico	0	1	1	1	0	1
31may2013	baseline	31	index case	autoctone	878	22	male	amazonia legal	mai	do pele	reserva porto dias	pae porto dias	31	3100	indice	5	22	10	10	nao	nao	nao	nenhum	nao	888	nao se aplica	nao se aplica	nao	sg venoso	1	positivo		sim	1	156.3687	positivo	patente	0	yes	sintomatico	1	8	0	0	0	2
03feb2013	baseline	2	index case	recaida	30	18	female	amazonia legal	fev	br 364	sao joao do balanceio	pa sao joao do balanceio	2	200	indice	3	18	2	2	sim	nao	nao	pesca/caca/dormerio	sim	2	sim	nao	sim	sg venoso	1	positivo	1	sim	1	157.1368	positivo	patente	0	yes	sintomatico	1	1	1	0	0
2013-01-29	baseline	1	index case	autoctone	1	6	male	amazonia legal	jan	linha 3	sao joao do balanceio	pa sao joao do balanceio	1	100	indice	4	6	6	6	nao	nao	nao	nenhum	nao	888	nao se aplica	nao se aplica	nao	sg venoso	1	positivo		sim	1	165.6187	positivo	patente	0	yes	sintomatico	1	1	0	0	0
15may2013	30dias	17			152	7	female	amazonia legal		linha 7	sto antonio peixoto	pa santo antonio peixoto	17.8	1782	controles	11	7	7	7	nao	nao	nao	nenhum	nao	888	nao se aplica	nao se aplica	nao	sg capilar	1	negativo		sim	1	176.9989	positivo	subpatente	0	no	assintomatico	8	8	8	8	8	1
2013-03-07	30dias	4			56	16	male	amazonia legal		linha principal	porto luiz I	pds gleba porto luiz	4.5	451	vizinho	2	16	.17	.17	sim	nao	nao	pesca/caca/dormerio	nao	888	nao se aplica	nao se aplica	nao	sg capilar	1	negativo		sim	1	177.7359	positivo	subpatente	0	no	assintomatico	8	8	8	8	8	1
2013-07-06	baseline	40	index case	autoctone	1350	17	female	amazonia legal	jul	linha principal	porto luiz I	pds gleba porto luiz	40	4000	indice	6	17	1.25	1.25	nao	nao	nao	nenhum	sim	1	nao sabe/lembra	nao sabe/lembra	nao	sg venoso	1	positivo		sim	1	182.669	positivo	patente	0	yes	sintomatico	1	1	0	0	0
2013-03-06	baseline	12			280	13	male	amazonia legal	mar	linha 5	porto luiz I	pds gleba porto luiz	12	1200	indice	3	13	5	5	nao	nao	nao	nenhum	sim	3	sim	nao	sim	sg venoso	1	positivo	1	sim	1	184.5386	positivo	patente	0	yes	sintomatico	1	1	0	0	0
06apr2013	60dias	5			84	15	male	amazonia legal		linha 5	porto luiz I	pds gleba porto luiz	5.3	531	vizinho	6	15	4	4	nao	nao	nao	nenhum	sim	1	sim	nao	sim	sg capilar	1	positivo	1	sim	1	192.4491	positivo	patente	0		sintomatico	1	1	0	0	0	1
06feb2013	baseline	6	index case	recaida	69	45	female	amazonia legal	fev	linha 5	porto luiz I	pds gleba porto luiz	6	600	indice	5	45	1.25	1.25	sim	nao	nao	pesca/caca/dormerio	sim	2	sim	nao	sim	sg venoso	1	positivo	1	sim	1	193.4668	positivo	patente	1	yes	sintomatico	0	1	0	0	0	1
2013-03-30	30dias	10			334	37	male	extra amazonia		linha 5	porto luiz I	pds gleba porto luiz	10.2	1021	vizinho	1	30	3	3	nao	nao	nao	nenhum	sim	1	nao sabe/lembra	nao sabe/lembra	nao	sg capilar	1	positivo		sim	1	201.6361	positivo	patente	0	no	assintomatico	8	8	8	8	8
05apr2013	60dias	3			47	25	female	amazonia legal		linha 5	porto luiz I	pds gleba porto luiz	3.4	341	vizinho	4	25	.84	.84	nao	nao	nao	nenhum	nao	888	nao se aplica	nao se aplica	nao	sg venoso	1	positivo	2	sim	1	202.1294	positivo	patente	0		assintomatico	8	8	8	8	8
04apr2013	60dias	3			36	30	male	amazonia legal		linha 5	porto luiz I	pds gleba porto luiz	3	300	indice	4	30	8	.42	sim	sim	sim	pesca/caca/dormerio	sim	5	sim	sim	nao	sg venoso	1	positivo	1	sim	1	210.8507	positivo	patente	0		sintomatico	1	1	0	0	0
2013-06-27	baseline	36			1098	3	male	amazonia legal	jun	linha 2	porto luiz II	pds gleba porto luiz	36	3600	indice	6	3	3	3	nao	nao	nao	nenhum	nao	888	nao se aplica	nao se aplica	nao	sg venoso	1	positivo	1	sim	1	244.6324	positivo	patente	0	no	assintomatico	8	8	8	8	8	1
2013-07-09	baseline	41			1563	9	male	amazonia legal	jul	dos posseiros	seringal triunfo	pa santo antonio peixoto	41	4100	indice	6	9	7	7	sim	nao	nao	pesca/caca/dormerio	nao	888	nao se aplica	nao se aplica	nao	sg venoso	1	positivo	1	sim	1	249.8423	positivo	patente	0	no	assintomatico	8	8	8	8	8	1
06may2013	30dias	19	index case		547	26	female	amazonia legal		linha 5	porto luiz I	pds gleba porto luiz	19	1900	indice	4	26	4	2	nao	nao	nao	nenhum	nao	888	nao se aplica	nao se aplica	sim	sg venoso	1	negativo		sim	1	271.2346	positivo	subpatente	1	no	assintomatico	8	8	8	8	8	2
2013-07-14	30dias	41			1573	.92	male	amazonia legal		dos posseiros	sto antonio peixoto	pa santo antonio peixoto	41.2	4121	vizinho	4	.92	.92	.92	nao	nao	nao	nenhum	nao	888	nao se aplica	nao se aplica	nao	sg capilar	1	negativo		sim	1	274.7875	positivo	subpatente	0	no	assintomatico	8	8	8	8	8	1
2013-07-01	30dias	30			869	28	female	amazonia legal		linha 5	porto luiz I	pds gleba porto luiz	30	3000	indice	8	28	1.33	1.33	sim	nao	nao	pesca/caca/dormerio	sim	4	sim	sim	nao	sg venoso	1	positivo	3	sim	1	280.7172	positivo	patente	0	yes	sintomatico	1	0	0	0	0
2013-03-06	baseline	12	index case	recaida	281	62	male	extra amazonia	mar	linha 5	porto luiz I	pds gleba porto luiz	12	1200	indice	3	59	5	5	nao	nao	nao	nenhum	sim	10	sim	sim	sim	sg venoso	1	positivo		sim	1	280.8754	positivo	patente	0	yes	sintomatico	1	1	0	0	0	2
2013-06-25	baseline	36	index case	autoctone	1099	28	male	amazonia legal	jun	linha 2	porto luiz II	pds gleba porto luiz	36	3600	indice	6	28	4	4	sim	nao	nao	pesca/caca/dormerio	sim	2	sim	nao	nao	sg venoso	1	positivo	1	sim	1	283.9919	positivo	patente	0	yes	sintomatico	1	0	1	1	0
09aug2013	180dias	5			502	72	female	extra amazonia		do pele	sao joao do balanceio	pa sao joao do balanceio	5.7	572	controles	7	34	19	10	nao	nao	nao	nenhum	sim	1	nao sabe/lembra	nao sabe/lembra	nao	sg capilar	1	negativo		sim	1	284.0677	positivo	subpatente	0	no	assintomatico	8	8	8	8	8	1
22may2013	baseline	27	index case	autoctone	857	38	male	extra amazonia	mai	linha 5	porto luiz I	pds gleba porto luiz	27	2700	indice	3	28	6	6	sim	nao	sim	pesca/caca/dormerio	sim	12	sim	sim	nao	sg venoso	1	positivo	2	sim	1	288.1648	positivo	patente	0	yes	sintomatico	1	1	0	0	0	2
04feb2013	baseline	3	index case	recaida	34	8	male	amazonia legal	fev	linha 5	porto luiz I	pds gleba porto luiz	3	300	indice	4	8	.33	.33	sim	nao	sim	pesca/caca/dormerio	sim	1	sim	nao	sim	sg venoso	1	positivo	1	sim	1	298.9544	positivo	patente	1	yes	sintomatico	1	1	0	0	0
08apr2013	60dias	6			104	16	female	amazonia legal		linha 5	porto luiz I	pds gleba porto luiz	6.2	621	vizinho	3	16	2	2	sim	nao	nao	pesca/caca/dormerio	sim	6	sim	nao sabe/lembra	sim	sg venoso	1	positivo	1	sim	1	318.3463	positivo	patente	0		assintomatico	8	8	8	8	8	1
2013-07-01	baseline	38	index case	autoctone	1261	55	male	extra amazonia	jul	linha 3	orion	pa orion	38	3800	indice	2	40	5	1.33	nao	nao	nao	nenhum	nao	888	nao se aplica	nao se aplica	nao	sg venoso	1	positivo	2	sim	1	321.32	positivo	patente	0	yes	sintomatico	1	1	0	0	0
19aug2013	180dias	6			72	17	male	amazonia legal		linha 5	porto luiz I	pds gleba porto luiz	6	600	indice	5	17	1.25	1.25	nao	nao	nao	nenhum	sim	888	nao se aplica	nao se aplica	sim	sg venoso	1	positivo		sim	1	331.2705	positivo	patente	0	yes	sintomatico	1	0	0	0	0
05feb2013	baseline	4	index case	autoctone	52	33	male	amazonia legal	fev	linha principal	porto luiz I	pds gleba porto luiz	4	400	indice	6	33	.67	.67	nao	nao	nao	nenhum	nao	888	nao se aplica	nao se aplica	nao	sg venoso	1	positivo		sim	1	340.9931	positivo	patente	0	yes	sintomatico	1	1	1	1	0
05feb2013	baseline	5	index case	autoctone	38	58	male	amazonia legal	fev	linha 5	porto luiz I	pds gleba porto luiz	5	500	indice	7	58	.42	.42	sim	nao	sim	pesca/caca/dormerio	sim	6	sim	sim	nao	sg venoso	1	positivo	1	sim	1	369.1951	positivo	patente	0	yes	sintomatico	1	1	0	0	0	1
02oct2013	180dias	16			352	17	male	amazonia legal		do cafe	projeto 2 redencao	pa redencao	16	1600	indice	9	17	4	4	sim	nao	nao	pesca/caca/dormerio	nao	888	nao se aplica	nao se aplica	nao	sg venoso	1	negativo		sim	1	407.8922	positivo	subpatente	0	no	assintomatico	8	8	8	8	8
01apr2013	baseline	19	index case	autoctone	547	26	female	amazonia legal	abr	linha 5	porto luiz I	pds gleba porto luiz	19	1900	indice	4	26	4	2	nao	nao	nao	nenhum	nao	888	nao se aplica	nao se aplica	nao	sg venoso	1	positivo	1	sim	1	477.3633	positivo	patente	0	yes	sintomatico	1	1	0	0	0
12aug2013	180dias	6			70	12	female	amazonia legal		linha 5	porto luiz I	pds gleba porto luiz	6	600	indice	5	12	1.25	1.25	nao	nao	nao	nenhum	sim	888	nao se aplica	nao se aplica	sim	sg venoso	1	positivo		sim	1	483.8292	positivo	patente	0	yes	sintomatico	1	1	0	0	0
25may2013	60dias	16			352	17	male	amazonia legal		do cafe	projeto 2 redencao	pa redencao	16	1600	indice	9	17	4	4	sim	nao	nao	pesca/caca/dormerio	nao	888	nao se aplica	nao se aplica	nao	sg venoso	1	positivo	1	sim	1	505.7835	positivo	patente	0		assintomatico	8	8	8	8	8	2
06apr2013	60dias	3			66	.33	male	amazonia legal		linha 5	porto luiz I	pds gleba porto luiz	3.1	311	vizinho	4	.33	.33	.33	nao	nao	nao	nenhum	nao	888	nao se aplica	nao se aplica	nao	sg capilar	1	negativo		sim	1	519.5898	positivo	subpatente	0		assintomatico	8	8	8	8	8	1
18may2013	60dias	15			329	15	female	amazonia legal		deus e pai	reserva porto dias	pae porto dias	15.3	1531	vizinho	6	15	15	15	nao	nao	nao	nenhum	sim	2	sim	nao	nao	sg venoso	1	positivo	1	sim	1	573.0754	positivo	patente	0		assintomatico	8	8	8	8	8
01apr2013	baseline	18			87	17	female	amazonia legal	abr	linha 5	porto luiz I	pds gleba porto luiz	18	1800	indice	2	17	4	.67	nao	nao	nao	nenhum	nao	888	nao se aplica	nao se aplica	nao	sg capilar	1	positivo	1	sim	1	611.754	positivo	patente	0	no	assintomatico	8	8	8	8	8	1
22may2013	baseline	27			1393	44	female	amazonia legal	mai	linha 5	porto luiz I	pds gleba porto luiz	27.3	2731	vizinho	3	44	.92	.92	sim	sim	sim	pesca/caca/dormerio	sim	8	sim	sim	nao	sg venoso	1	positivo		sim	1	659.5503	positivo	patente	0	yes	sintomatico	1	1	0	0	0
25may2013	60dias	16			349	14	male	amazonia legal		do cafe	projeto 2 redencao	pa redencao	16	1600	indice	9	14	4	4	nao	nao	nao	nenhum	nao	888	nao se aplica	nao se aplica	nao	sg venoso	1	positivo	1	sim	1	661.6096	positivo	patente	0		assintomatico	8	8	8	8	8	1
15oct2013	180dias	17			190	41	male	extra amazonia		linha 7	sto antonio peixoto	pa santo antonio peixoto	17.9	1792	controles	8	41	15	15	sim	sim	sim	pesca/caca/dormerio	sim	7	sim	sim	nao	sg venoso	1	positivo	1	sim	1	888.626	positivo	patente	0	yes	sintomatico	1	1	0	0	0	2
2013-07-01	baseline	37	index case	importado	1226	32	male	extra amazonia	jul	nossa senhora rainha da paz	nossa sra rainha da paz	pa redencao	37	3700	indice	8	30	14	14	nao	nao	nao	nenhum	nao	888	nao se aplica	nao se aplica	nao	sg venoso	1	positivo		sim	1	906.0909	positivo	patente	0	yes	sintomatico	1	1	0	0	0	2
16apr2013	30dias	14			453	39	male	amazonia legal		linha principal	porto luiz I	pds gleba porto luiz	14.4	1441	vizinho	1	39	.67	.67	nao	nao	nao	nenhum	sim	5	sim	sim	nao	sg capilar	1	positivo	2	sim	1	906.0971	positivo	patente	0	no	assintomatico	8	8	8	8	8
27feb2013	baseline	9	index case	importado	224	42	female	amazonia legal	fev	porto luiz fb	reserva porto dias	pae porto dias	9	900	indice	9	42	26	6	sim	sim	sim	pesca/caca/dormerio	sim	3	sim	sim	nao	sg venoso	1	positivo	1	sim	1	936.1361	positivo	patente	0	yes	sintomatico	1	1	0	0	0	1
09aug2013	180dias	5			1652	20	female	amazonia legal		linha 5	porto luiz I	pds gleba porto luiz	5.2	521	vizinho	4	20	.08	.08	sim	nao	nao	pesca/caca/dormerio	sim	1	sim	nao	nao	sg capilar	1	positivo	1	sim	1	955.7943	positivo	patente	0	no	assintomatico	8	8	8	8	8	1
27may2013	baseline	29	index case	autoctone	817	34	male	amazonia legal	mai	linha principal	porto luiz I	pds gleba porto luiz	29	2900	indice	5	34	6	6	sim	nao	nao	pesca/caca/dormerio	sim	3	sim	sim	nao	sg venoso	1	positivo	1	sim	1	1025.207	positivo	patente	0	yes	sintomatico	1	1	0	0	0	1
2013-07-09	baseline	41	index case	importado	1561	29	male	amazonia legal	jul	dos posseiros	seringal triunfo	pa santo antonio peixoto	41	4100	indice	6	29	7	7	nao	nao	nao	nenhum	nao	888	nao se aplica	nao se aplica	nao	sg venoso	1	positivo		sim	1	1061.096	positivo	patente	0	yes	sintomatico	1	1	0	0	0	2
2013-07-14	30dias	41	index case		1561	29	male	amazonia legal		dos posseiros	sto antonio peixoto	pa santo antonio peixoto	41	4100	indice	6	29	7	7	nao	nao	nao	nenhum	sim	888	nao se aplica	nao se aplica	sim	sg capilar	1	positivo	2	sim	1	56.5896	positivo	patente	1	yes	sintomatico	1	1	0	0	0
15aug2013	180dias	6			233	11	male	amazonia legal		linha 5	porto luiz I	pds gleba porto luiz	6.3	631	vizinho	5	11	4	4	sim	nao	nao	pesca/caca/dormerio	nao	888	nao se aplica	nao se aplica	nao	sg venoso	1	positivo	1	sim	1	1221.643	positivo	patente	0	yes	sintomatico	1	1	0	0	0	1
15aug2013	180dias	6			343	11	female	amazonia legal		linha 5	porto luiz I	pds gleba porto luiz	6.5	651	vizinho	9	11	5	5	sim	nao	nao	pesca/caca/dormerio	sim	2	nao sabe/lembra	nao sabe/lembra	sim	sg venoso	1	positivo		sim	1	1342.791	positivo	patente	0	no	assintomatico	8	8	8	8	8
2013-06-12	baseline	35	index case	autoctone	1024	7	male	amazonia legal	jun	do renato	sto antonio peixoto	pa santo antonio peixoto	35	3500	indice	6	7	7	7	sim	nao	sim	pesca/caca/dormerio	sim	5	sim	nao	nao	sg venoso	1	positivo	1	sim	1	1449.654	positivo	patente	0	yes	sintomatico	1	0	0	0	0	1
2013-07-28	60dias	28	index case		93	17	male	amazonia legal		campo novo	campo novo	pds gleba porto luiz	28	2800	indice	5	17	6	6	nao	nao	nao	nenhum	sim	1	sim	nao	sim	sg venoso	1	negativo		sim	1	1571.519	positivo	subpatente	0		assintomatico	8	8	8	8	8	2
01dec2013	180dias	31			884	45	male	amazonia legal		do pele	reserva porto dias	pae porto dias	31.1	3111	vizinho	2	45	1.5	1.5	sim	nao	sim	pesca/caca/dormerio	sim	23	sim	sim	sim	sg venoso	1	negativo		sim	1	1637.301	positivo	subpatente	0	no	assintomatico	8	8	8	8	8	2
08apr2013	60dias	7			176	51	female	amazonia legal		do carlao	reserva porto dias	pae porto dias	7.2	721	vizinho	4	51	4	4	nao	nao	nao	nenhum	sim	1	nao	sim	nao	sg venoso	1	positivo	2	sim	1	1739.85	positivo	patente	0		assintomatico	8	8	8	8	8	2
29may2013	baseline	30	index case	autoctone	868	9	male	amazonia legal	mai	linha principal	porto luiz I	pds gleba porto luiz	30	3000	indice	8	9	8	6	sim	nao	nao	pesca/caca/dormerio	sim	1	sim	nao	nao	sg venoso	1	positivo	1	sim	1	1844.299	positivo	patente	0	yes	sintomatico	1	1	0	0	0	2
2013-06-05	baseline	33	index case	recaida	946	19	female	amazonia legal	jun	linha principal	porto luiz I	pds gleba porto luiz	33	3300	indice	5	19	2	2	nao	nao	nao	nenhum	sim	3	sim	nao	sim	sg venoso	1	positivo	1	sim	1	1914.461	positivo	patente	0	yes	sintomatico	1	1	0	0	0	1
15aug2013	180dias	6			229	28	female	amazonia legal		linha 5	porto luiz I	pds gleba porto luiz	6.3	631	vizinho	5	28	4	4	sim	nao	nao	pesca/caca/dormerio	sim	3	sim	sim	nao	sg capilar	1	positivo		sim	1	1918.208	positivo	patente	0	no	assintomatico	8	8	8	8	8	2
08apr2013	60dias	6			229	28	female	amazonia legal		linha 5	porto luiz I	pds gleba porto luiz	6.3	631	vizinho	5	28	4	4	sim	nao	nao	pesca/caca/dormerio	sim	3	sim	sim	sim	sg venoso	1	positivo	2	sim	1	1918.208	positivo	patente	0		assintomatico	8	8	8	8	8
17may2013	baseline	24	index case	autoctone	800	10	male	amazonia legal	mai	linha principal	porto luiz I	pds gleba porto luiz	24	2400	indice	7	10	3	3	nao	nao	nao	nenhum	nao	888	nao se aplica	nao se aplica	nao	sg venoso	1	positivo	1	sim	1	2418.635	positivo	patente	0	yes	sintomatico	1	1	0	0	0	2
2013-07-02	30dias	31			881	16	male	amazonia legal		do pele	reserva porto dias	pae porto dias	31	3100	indice	5	16	10	10	sim	nao	nao	pesca/caca/dormerio	sim	1	sim	nao	sim	sg venoso	1	positivo	2	sim	1	3035.315	positivo	patente	0	yes	sintomatico	1	1	0	0	0	2
29apr2013	baseline	22	index case	importado	712	19	male	amazonia legal	abr	do carleto	reserva porto dias	pae porto dias	22	2200	indice	11	19	18	18	sim	nao	nao	pesca/caca/dormerio	sim	10	sim	nao	nao	sg venoso	1	positivo	1	sim	1	16005.44	positivo	patente	0	yes	sintomatico	1	1	0	0	0	1
12aug2013	180dias	7			1815	39	male	amazonia legal		do carlao	reserva porto dias	pae porto dias	7.3	731	vizinho	5	39	.42	.42	sim	sim	sim	pesca/caca/dormerio	sim	2	nao	sim	nao	sg capilar	1	negativo		sim	0		negativo		0	no	assintomatico	8	8	8	8	8
2013-03-28	baseline	16			263	52	male	extra amazonia	mar	do cafe	projeto 2 redencao	pa redencao	16.3	1631	vizinho	2	40	7	7	sim	nao	sim	pesca/caca/dormerio	sim	1	sim	nao	nao	sg capilar	1	negativo		sim	0		negativo		0	no	assintomatico	8	8	8	8	8
06apr2013	60dias	6			339	42	female	amazonia legal		linha 5	porto luiz I	pds gleba porto luiz	6.5	651	vizinho	9	42	5	5	nao	nao	nao	nenhum	sim	5	sim	sim	nao	sg capilar	1	negativo		sim	0		negativo		0		sintomatico	1	1	0	0	0
13sep2013	60dias	39			1337	.92	male	amazonia legal		linha 3	porto luiz II	pds gleba porto luiz	39.5	3951	vizinho	4	.92	.92	.92	nao	nao	nao	nenhum	nao	888	nao se aplica	nao se aplica	nao	sg capilar	1	negativo		sim	0		negativo		0		assintomatico	8	8	8	8	8
18feb2013	baseline	5			1051	44	male	amazonia legal	fev	do pele	sao joao do balanceio	pa sao joao do balanceio	5.11	5112	controles	6	44	7	7	sim	sim	sim	pesca/caca/dormerio	nao	888	nao se aplica	nao se aplica	nao	sg capilar	1	negativo		nao					0	no	assintomatico	8	8	8	8	8
14sep2013	60dias	40			1359	8	female	amazonia legal		linha principal	porto luiz I	pds gleba porto luiz	40.2	4021	vizinho	6	8	6	6	nao	nao	nao	nenhum	nao	888	nao se aplica	nao se aplica	nao	sg capilar	1	negativo		sim	0		negativo		0		assintomatico	8	8	8	8	8
2013-11-02	180dias	22			1001	3	female	amazonia legal		do carleto	reserva porto dias	pae porto dias	22.7	2271	vizinho	3	3	3	3	nao	nao	nao	nenhum	nao	888	nao se aplica	nao se aplica	nao	sg capilar	1	negativo		sim	0		negativo		0	no	assintomatico	8	8	8	8	8
2013-07-06	30dias	29			1388	51	male	extra amazonia		linha 3	gleba cumaru	pad pedro peixoto	29.01	29102	controles	2	30	20	20	nao	nao	nao	nenhum	nao	888	nao se aplica	nao se aplica	nao	sg capilar	1	negativo		sim	0		negativo		0	no	assintomatico	8	8	8	8	8
19apr2013	60dias	8			1799	3	female	amazonia legal		terra alta	reserva porto dias	pae porto dias	8.5	851	vizinho	4	3	1	1	nao	nao	nao	nenhum	nao	888	nao se aplica	nao se aplica	nao	sg capilar	1	negativo		sim	0		negativo		0		assintomatico	8	8	8	8	8
2013-06-12	60dias	16			1771	34	male	extra amazonia		quadra 24	projeto 2 redencao	pa redencao	16.8	1682	controles	3	23	23	7	nao	nao	nao	nenhum	nao	888	nao se aplica	nao se aplica	nao	sg capilar	1	negativo		sim	0		negativo		0		assintomatico	8	8	8	8	8
12sep2013	180dias	12			670	6	male	amazonia legal		linha 5	porto luiz I	pds gleba porto luiz	12.4	1241	vizinho	6	7	.25	.25	nao	nao	nao	nenhum	nao	888	nao se aplica	nao se aplica	nao	sg capilar	1	negativo		sim	0		negativo		0	no	assintomatico	8	8	8	8	8
2013-03-11	baseline	11			1757	59	female	extra amazonia	mar	quadra 29	projeto 2 redencao	pa redencao	11.9	1192	controles	1	22	.25	.25	sim	sim	nao	pesca/caca/dormerio	nao	888	nao se aplica	nao se aplica	nao	sg capilar	1	negativo		sim	0		negativo		0	no	assintomatico	8	8	8	8	8
08feb2013	baseline	5			78	52	female	extra amazonia	fev	linha 5	porto luiz I	pds gleba porto luiz	5.2	521	vizinho	4	28	2	2	nao	nao	sim	pesca/caca/dormerio	sim	10	sim	sim	nao	sg venoso	1	negativo		sim	0		negativo		0	no	assintomatico	8	8	8	8	8
2013-06-06	baseline	34			2005	38	female	amazonia legal	jun	linha 2	porto luiz II	pds gleba porto luiz	34	3400	indice	4	12	1	.17	sim	nao	sim	pesca/caca/dormerio	sim	2	sim	nao	sim	sg capilar	1	negativo		sim	0		negativo		0	no	assintomatico	8	8	8	8	8
2013-03-15	baseline	15			321	61	male	amazonia legal	mar	deus e pai	reserva porto dias	pae porto dias	15	1500	indice	5	61	61	3	nao	nao	nao	nenhum	nao	888	nao se aplica	nao se aplica	nao	sg capilar	1	negativo		sim	0		negativo		0	no	assintomatico	8	8	8	8	8
05dec2013	180dias	33			1403	13	female	amazonia legal		linha principal	porto luiz I	pds gleba porto luiz	33.5	3351	vizinho	7	13	1.17	1.17	nao	nao	nao	nenhum	nao	888	nao se aplica	nao se aplica	nao	sg capilar	1	negativo		sim	0		negativo		0	no	assintomatico	8	8	8	8	8
07mar0201	30dias	6			337	17	female	amazonia legal		linha 5	porto luiz I	pds gleba porto luiz	6.4	641	vizinho	2	17	2	2	nao	nao	nao	nenhum	sim	1	sim	nao	sim	sg capilar	1	negativo		sim	0		negativo		0	no	assintomatico	8	8	8	8	8
2013-07-27	60dias	27			1343	8	male	amazonia legal		linha 5	porto luiz I	pds gleba porto luiz	27.2	2721	vizinho	7	8	4	4	sim	nao	nao	pesca/caca/dormerio	nao	888	nao se aplica	nao se aplica	nao	sg capilar	1	negativo		sim	0		negativo		0		assintomatico	8	8	8	8	8
15dec2013	180dias	36			1702	6	female	amazonia legal		linha 2	porto luiz II	pds gleba porto luiz	36.5	3651	vizinho	4	6	4	4	nao	nao	nao	nenhum	nao	888	nao se aplica	nao se aplica	nao	sg capilar	1	negativo		sim	0		negativo		0	no	assintomatico	8	8	8	8	8
2013-06-18	baseline	31			1223	12	male	amazonia legal	mai	da manga	reserva porto dias	pae porto dias	31.7	3172	controles	4	12	2	2	sim	nao	nao	pesca/caca/dormerio	nao	888	nao se aplica	nao se aplica	nao	sg capilar	1	negativo		sim	0		negativo		0	no	assintomatico	8	8	8	8	8
2013-07-05	60dias	22			1445	16	female	amazonia legal		do carleto	reserva porto dias	pae porto dias	22.3	2231	vizinho	5	16	16	16	nao	nao	nao	nenhum	nao	888	nao se aplica	nao se aplica	nao	sg capilar	1	negativo		sim	0		negativo		0		assintomatico	8	8	8	8	8
13sep2013	60dias	39			1336	19	female	extra amazonia		linha 3	porto luiz II	pds gleba porto luiz	39.5	3951	vizinho	4	18	3	3	nao	nao	nao	nenhum	nao	888	nao se aplica	nao se aplica	nao	sg capilar	1	negativo		sim	0		negativo		0		assintomatico	8	8	8	8	8
2013-03-19	baseline	15			1157	50	male	amazonia legal	mar	eletronica 2	reserva porto dias	pae porto dias	15.9	1592	controles	5	50	13	13	sim	nao	sim	pesca/caca/dormerio	sim	20	sim	sim	nao	sg capilar	1	negativo		sim	0		negativo		0	no	assintomatico	8	8	8	8	8
2013-07-04	30dias	31			1216	28	female	amazonia legal		da manga	reserva porto dias	pae porto dias	31.8	3182	controles	7	28	3	.25	sim	nao	nao	pesca/caca/dormerio	nao	888	nao se aplica	nao se aplica	nao	sg capilar	1	negativo		sim	0		negativo		0	yes	sintomatico	1	1	0	0	0
2013-07-05	60dias	22	index case		712	19	male	amazonia legal		do carleto	reserva porto dias	pae porto dias	22	2200	indice	11	19	18	18	sim	nao	nao	pesca/caca/dormerio	sim	10	sim	nao	sim	sg venoso	1	negativo		sim	0		negativo		0		assintomatico	8	8	8	8	8
2013-03-15	30dias	5			507	16	female	amazonia legal		do pele	sao joao do balanceio	pa sao joao do balanceio	5.6	562	controles	7	16	16	16	nao	nao	nao	nenhum	nao	888	nao se aplica	nao se aplica	nao	sg capilar	1	negativo		sim	0		negativo		0	no	assintomatico	8	8	8	8	8
2013-07-02	30dias	31			879	53	male	amazonia legal		do pele	reserva porto dias	pae porto dias	31	3100	indice	5	53	10	10	sim	nao	sim	pesca/caca/dormerio	nao	888	nao se aplica	nao se aplica	nao	sg capilar	1	negativo		sim	0		negativo		0	no	assintomatico	8	8	8	8	8
11oct2013	180dias	17			197	7	female	amazonia legal		linha 7	sto antonio peixoto	pa santo antonio peixoto	17.01	17102	controles	7	7	7	3	nao	nao	nao	nenhum	nao	888	nao se aplica	nao se aplica	nao	sg capilar	1	negativo		sim	0		negativo		0	no	assintomatico	8	8	8	8	8
06sep2013	180dias	10			1849	16	female	amazonia legal		linha 5	porto luiz I	pds gleba porto luiz	10.3	1031	vizinho	4	16	.08	.08	nao	nao	nao	nenhum	nao	888	nao se aplica	nao se aplica	nao	sg capilar	1	negativo		sim	0		negativo		0	no	assintomatico	8	8	8	8	8
2013-06-17	60dias	20			1588	31	female	extra amazonia		linha 10	sao joao do balanceio	pa sao joao do balanceio	20.11	20112	controles	5	16	16	16	nao	nao	nao	nenhum	sim	10	sim	sim	sim	sg capilar	1	negativo		sim	0		negativo		0		assintomatico	8	8	8	8	8
02may2013	baseline	23			753	13	male	amazonia legal	mai	linha principal	porto luiz I	pds gleba porto luiz	23.5	2351	vizinho	7	13	.42	.42	nao	nao	nao	nenhum	nao	888	nao se aplica	nao se aplica	nao	sg capilar	1	negativo		sim	0		negativo		0	no	assintomatico	8	8	8	8	8
30apr2013	30dias	16			262	77	male	extra amazonia		do cafe	projeto 2 redencao	pa redencao	16.3	1631	vizinho	2	40	7	7	nao	nao	nao	nenhum	sim	12	sim	sim	nao	sg capilar	1	negativo		sim	0		negativo		0	no	assintomatico	8	8	8	8	8
2013-03-04	30dias	2			275	16	female	amazonia legal		br 364	sao joao do balanceio	pa sao joao do balanceio	2.3	231	vizinho	6	16	10	8	nao	nao	nao	nenhum	nao	888	nao se aplica	nao se aplica	nao	sg capilar	1	negativo		sim	0		negativo		0	yes	sintomatico	1	1	0	0	0
05feb2013	baseline	5			44	3	female	amazonia legal	fev	linha 5	porto luiz I	pds gleba porto luiz	5	500	indice	7	3	.42	.42	nao	nao	nao	nenhum	nao	888	nao se aplica	nao se aplica	nao	sg venoso	1	negativo		sim	0		negativo		0	yes	assintomatico	0	0	0	0	0
15feb2013	baseline	7			1155	20	male	amazonia legal	fev	ramal da gata	reserva porto dias	pae porto dias	7.6	762	controles	3	20	.5	.5	sim	nao	nao	pesca/caca/dormerio	sim	2	sim	nao	nao	sg capilar	1	negativo		sim	0		negativo		0	no	assintomatico	8	8	8	8	8
2013-11-11	180dias	22			359	25	male	extra amazonia		da manga	reserva porto dias	pae porto dias	22.8	2282	controles	10	6	.08	.08	nao	nao	nao	nenhum	nao	888	nao se aplica	nao se aplica	nao	sg capilar	1	negativo		sim	0		negativo		0	no	assintomatico	8	8	8	8	8
02apr2013	baseline	19			661	30	male	amazonia legal	abr	linha 5	porto luiz I	pds gleba porto luiz	19.5	1951	vizinho	3	30	4	4	sim	nao	nao	pesca/caca/dormerio	sim	1	nao sabe/lembra	nao sabe/lembra	nao	sg capilar	1	negativo		sim	0		negativo		0	no	assintomatico	8	8	8	8	8
05aug2013	60dias	30			953	41	male	amazonia legal		linha 5	porto luiz I	pds gleba porto luiz	30.4	3041	vizinho	8	41	.67	.67	nao	nao	nao	nenhum	sim	10	sim	sim	nao	sg capilar	1	negativo		sim	0		negativo		0		assintomatico	8	8	8	8	8
14apr2013	60dias	8			1149	8	female	amazonia legal		da gata	reserva porto dias	pae porto dias	8.11	8112	controles	7	8	8	.25	nao	nao	nao	nenhum	nao	888	nao se aplica	nao se aplica	nao	sg capilar	1	negativo		sim	0		negativo		0		assintomatico	8	8	8	8	8
30may2013	baseline	25			1457	44	male	extra amazonia	mai	linha 3	orion	pa orion	25.8	2582	controles	4	40	13	13	sim	nao	nao	pesca/caca/dormerio	sim	6	sim	sim	nao	sg capilar	1	negativo		sim	0		negativo		0	no	assintomatico	8	8	8	8	8
2013-03-18	30dias	6			416	69	male	amazonia legal		linha 6	sto antonio peixoto	pa santo antonio peixoto	6.6	662	controles	5	69	45	12	nao	nao	nao	nenhum	sim	15	sim	sim	nao	sg capilar	1	negativo		sim	0		negativo		0	no	assintomatico	8	8	8	8	8
06sep2013	60dias	37			1254	5	male	amazonia legal		nossa senhora rainha da paz	nossa sra rainha da paz	pa redencao	37.5	3751	vizinho	8	5	5	5	nao	nao	nao	nenhum	nao	888	nao se aplica	nao se aplica	nao	sg capilar	1	negativo		sim	0		negativo		0		assintomatico	8	8	8	8	8
01dec2013	180dias	30			958	11	female	amazonia legal		linha 5	porto luiz I	pds gleba porto luiz	30.4	3041	vizinho	8	11	.67	.67	nao	nao	nao	nenhum	nao	888	nao se aplica	nao se aplica	nao	sg capilar	1	negativo		sim	0		negativo		0	yes	sintomatico	1	1	0	0	0
2013-07-05	baseline	39			1330	52	male	extra amazonia	jul	linha 3	porto luiz II	pds gleba porto luiz	39.4	3941	vizinho	7	50	1	1	sim	nao	sim	pesca/caca/dormerio	nao	888	nao se aplica	nao se aplica	nao	sg capilar	1	negativo		sim	0		negativo		0	no	assintomatico	8	8	8	8	8
02may2013	30dias	16			469	47	male	extra amazonia		quadra 27	projeto 2 redencao	pa redencao	16.01	16102	controles	5	20	3	3	nao	nao	nao	nenhum	sim	20	sim	sim	nao	sg capilar	1	negativo		sim	0		negativo		0	no	assintomatico	8	8	8	8	8
2013-07-16	30dias	34			1875	32	female	amazonia legal		do bigode	pedro peixoto	pad pedro peixoto	34.7	3472	controles	3	32	17	17	nao	nao	nao	nenhum	nao	888	nao se aplica	nao se aplica	nao	sg capilar	1	negativo		sim	0		negativo		0	no	assintomatico	8	8	8	8	8
2013-06-09	baseline	34			1878	50	female	amazonia legal	jun	do bigode	pedro peixoto	pad pedro peixoto	34.8	3482	controles	2	50	32	32	sim	nao	nao	pesca/caca/dormerio	nao	888	nao se aplica	nao se aplica	nao	sg capilar	1	negativo		sim	0		negativo		0	no	assintomatico	8	8	8	8	8
02aug2013	60dias	26			1513	7	male	amazonia legal		linha 3	sao joao do balanceio	pa sao joao do balanceio	26.01	26102	controles	7	7	7	7	sim	nao	nao	pesca/caca/dormerio	nao	888	nao se aplica	nao se aplica	nao	sg capilar	1	negativo		sim	0		negativo		0		assintomatico	8	8	8	8	8
12aug2013	60dias	33			1400	37	male	amazonia legal		linha principal	porto luiz I	pds gleba porto luiz	33.5	3351	vizinho	7	37	1.17	1.17	sim	sim	sim	pesca/caca/dormerio	sim	15	sim	sim	nao	sg capilar	1	negativo		sim	0		negativo		0		assintomatico	8	8	8	8	8
06aug2013	60dias	31			1208	55	female	amazonia legal		da manga	reserva porto dias	pae porto dias	31.9	3192	controles	3	55	13	13	nao	nao	nao	nenhum	sim	3	nao sabe/lembra	nao sabe/lembra	nao	sg capilar	1	negativo		sim	0		negativo		0		assintomatico	8	8	8	8	8
27aug2013	60dias	36	index case		1099	28	male	amazonia legal		linha 2	porto luiz II	pds gleba porto luiz	36	3600	indice	6	28	4	4	sim	nao	nao	pesca/caca/dormerio	sim	2	sim	nao	sim	sg venoso	1	negativo		sim	0		negativo		0		assintomatico	8	8	8	8	8
2013-07-09	30dias	34			985	23	female	amazonia legal		linha 2	porto luiz II	pds gleba porto luiz	34.3	3431	vizinho	4	23	5	5	nao	nao	nao	nenhum	sim	1	nao sabe/lembra	nao sabe/lembra	nao	sg capilar	1	negativo		sim	0		negativo		0	no	assintomatico	8	8	8	8	8
12feb2013	baseline	4			516	21	male	amazonia legal	fev	do pele	sao joao do balanceio	pa sao joao do balanceio	4.6	462	controles	2	21	10	1	sim	nao	sim	pesca/caca/dormerio	sim	3	sim	nao sabe/lembra	nao	sg capilar	1	negativo		sim	0		negativo		0	no	assintomatico	8	8	8	8	8
23oct2013	180dias	21			1184	56	female	extra amazonia		linha 3	orion	pa orion	21.01	21102	controles	3	30	20	15	sim	nao	nao	pesca/caca/dormerio	sim	1	nao sabe/lembra	nao sabe/lembra	nao	sg capilar	1	negativo		sim	0		negativo		0	no	assintomatico	8	8	8	8	8
06feb2013	baseline	6			70	12	female	amazonia legal	fev	linha 5	porto luiz I	pds gleba porto luiz	6	600	indice	5	12	1.25	1.25	nao	nao	nao	nenhum	nao	888	nao se aplica	nao se aplica	nao	sg capilar	1	negativo		sim	0		negativo		0	no	assintomatico	8	8	8	8	8
06sep2013	180dias	10			715	5	male	amazonia legal		linha 5	porto luiz I	pds gleba porto luiz	10.4	1041	vizinho	3	5	.83	.83	nao	nao	nao	nenhum	nao	888	nao se aplica	nao se aplica	nao	sg capilar	1	negativo		sim	0		negativo		0	no	assintomatico	8	8	8	8	8
20sep2013	180dias	15			324	24	male	amazonia legal		deus e pai	reserva porto dias	pae porto dias	15.2	1521	vizinho	2	24	24	1	sim	nao	sim	pesca/caca/dormerio	sim	2	sim	nao	nao	sg capilar	1	negativo		sim	0		negativo		0	no	assintomatico	8	8	8	8	8
05aug2013	60dias	31			891	20	male	amazonia legal		do pele	reserva porto dias	pae porto dias	31.3	3131	vizinho	6	20	7	7	sim	nao	nao	pesca/caca/dormerio	nao	888	nao se aplica	nao se aplica	nao	sg capilar	1	negativo		sim	0		negativo		0		assintomatico	8	8	8	8	8
18sep2013	180dias	14			297	28	female	extra amazonia		linha principal	porto luiz I	pds gleba porto luiz	14	1400	indice	5	18	2	2	nao	nao	nao	nenhum	sim	3	sim	sim	nao	sg capilar	1	negativo		sim	0		negativo		0	no	assintomatico	8	8	8	8	8
2013-06-12	baseline	35			1029	12	male	amazonia legal	jun	do renato	sto antonio peixoto	pa santo antonio peixoto	35.1	3511	vizinho	4	12	12	12	sim	nao	sim	pesca/caca/dormerio	sim	1	nao sabe/lembra	nao sabe/lembra	nao	sg capilar	1	negativo		sim	0		negativo		0	no	assintomatico	8	8	8	8	8
06apr2013	60dias	6			345	8	male	amazonia legal		linha 5	porto luiz I	pds gleba porto luiz	6.5	651	vizinho	9	8	5	5	sim	nao	nao	pesca/caca/dormerio	sim	10	sim	sim	nao	sg capilar	1	negativo		sim	0		negativo		0		sintomatico	0	1	0	0	0
09apr2013	60dias	7			175	29	female	amazonia legal		do carlao	reserva porto dias	pae porto dias	7.1	711	vizinho	5	29	10	10	nao	nao	nao	nenhum	sim	5	sim	sim	nao	sg capilar	1	negativo		sim	0		negativo		0		assintomatico	8	8	8	8	8
2013-07-12	30dias	34			1680	19	female	amazonia legal		linha 2	porto luiz II	pds gleba porto luiz	34.5	3451	vizinho	5	19	.17	.17	nao	nao	nao	nenhum	nao	888	nao se aplica	nao se aplica	nao	sg capilar	1	negativo		sim	0		negativo		0	yes	sintomatico	1	1	0	0	0
11aug2013	60dias	34			1678	24	male	amazonia legal		linha 2	porto luiz II	pds gleba porto luiz	34.2	3421	vizinho	7	24	20	20	nao	nao	nao	nenhum	nao	888	nao se aplica	nao se aplica	nao	sg capilar	1	negativo		sim	0		negativo		0		sintomatico	1	1	0	0	0
05apr2013	60dias	1			1075	59	female	amazonia legal		linha 10	sao joao do balanceio	pa sao joao do balanceio	1.11	1112	controles	4	59	23	23	sim	nao	nao	pesca/caca/dormerio	sim	16	sim	sim	nao	sg capilar	1	negativo		sim	0		negativo		0		assintomatico	8	8	8	8	8
2013-06-22	30dias	25			1459	19	male	amazonia legal		linha 3	orion	pa orion	25.8	2582	controles	4	19	13	13	sim	sim	sim	pesca/caca/dormerio	nao	888	nao se aplica	nao se aplica	nao	sg capilar	1	negativo		sim	0		negativo		0	no	assintomatico	8	8	8	8	8
12dec2013	180dias	35			1641	13	male	amazonia legal		eletronica 1	sto antonio peixoto	pa santo antonio peixoto	35.7	3572	controles	4	13	13	13	nao	nao	nao	nenhum	nao	888	nao se aplica	nao se aplica	nao	sg capilar	1	negativo		sim	0		negativo		0	no	assintomatico	8	8	8	8	8
15apr2013	60dias	6			1583	15	male	amazonia legal		linha 5	porto luiz I	pds gleba porto luiz	6.1	611	vizinho	3	15	.08	.08	nao	nao	nao	nenhum	nao	888	nao se aplica	nao se aplica	nao	sg capilar	1	negativo		sim	0		negativo		0		sintomatico	1	1	0	0	0
05sep2013	60dias	37			1231	3	male	amazonia legal		nossa senhora rainha da paz	nossa sra rainha da paz	pa redencao	37	3700	indice	8	3	3	3	nao	nao	nao	nenhum	nao	888	nao se aplica	nao se aplica	nao	sg capilar	1	negativo		sim	0		negativo		0		assintomatico	8	8	8	8	8
10apr2013	60dias	5			487	32	female	amazonia legal		do pele	sao joao do balanceio	pa sao joao do balanceio	5.8	582	controles	3	32	7	7	nao	nao	nao	nenhum	sim	1	nao sabe/lembra	nao sabe/lembra	nao	sg capilar	1	negativo		sim	0		negativo		0		assintomatico	8	8	8	8	8
15dec2013	180dias	33			1901	14	female	amazonia legal		do granada	pedro peixoto	pad pedro peixoto	33.6	3362	controles	4	14	14	14	nao	nao	nao	nenhum	sim	1	nao sabe/lembra	nao sabe/lembra	nao	sg capilar	1	negativo		sim	0		negativo		0	no	assintomatico	8	8	8	8	8
14feb2013	baseline	8			216	5	female	amazonia legal	fev	do pele	reserva porto dias	pae porto dias	8.4	841	vizinho	6	5	5	5	nao	nao	nao	nenhum	nao	888	nao se aplica	nao se aplica	nao	sg capilar	1	negativo		sim	0		negativo		0	no	assintomatico	8	8	8	8	8
10apr2013	60dias	5			85	7	female	amazonia legal		linha 5	porto luiz I	pds gleba porto luiz	5.3	531	vizinho	6	7	3	3	nao	nao	nao	nenhum	nao	888	nao se aplica	nao se aplica	nao	sg capilar	1	negativo		sim	0		negativo		0		assintomatico	8	8	8	8	8
07dec2013	180dias	34			985	23	female	amazonia legal		linha 2	porto luiz II	pds gleba porto luiz	34.3	3431	vizinho	4	23	5	5	nao	nao	nao	nenhum	sim	1	nao sabe/lembra	nao sabe/lembra	nao	sg capilar	1	negativo		sim	0		negativo		0	no	assintomatico	8	8	8	8	8
04aug2013	30dias	38			1274	10	female	amazonia legal		linha 3	orion	pa orion	38.3	3831	vizinho	10	10	10	10	nao	nao	nao	nenhum	nao	888	nao se aplica	nao se aplica	nao	sg capilar	1	negativo		sim	0		negativo		0	no	assintomatico	8	8	8	8	8
22may2013	30dias	21			631	5	female	amazonia legal		linha 5	orion	pa orion	21	2100	indice	8	5	5	5	nao	nao	nao	nenhum	sim	2	sim	nao	sim	sg capilar	1	negativo		sim	0		negativo		0	no	assintomatico	8	8	8	8	8
11aug2013	60dias	34			1787	21	male	amazonia legal		linha 2	porto luiz II	pds gleba porto luiz	34.5	3451	vizinho	5	21	.25	.25	nao	nao	nao	nenhum	nao	888	nao se aplica	nao se aplica	nao	sg capilar	1	negativo		sim	0		negativo		0		assintomatico	8	8	8	8	8
2013-03-15	30dias	4			499	52	female	amazonia legal		do pele	sao joao do balanceio	pa sao joao do balanceio	4.9	492	controles	4	52	52	5	sim	nao	nao	pesca/caca/dormerio	sim	3	nao	sim	nao	sg capilar	1	negativo		sim	0		negativo		0	no	assintomatico	8	8	8	8	8
02aug2013	30dias	37			1259	21	male	amazonia legal		nossa sra rainha da paz	nossa sra rainha da paz	pa redencao	37.6	3761	vizinho	4	21	8	8	nao	nao	nao	nenhum	nao	888	nao se aplica	nao se aplica	nao	sg capilar	1	negativo		sim	0		negativo		0	no	assintomatico	8	8	8	8	8
2013-07-05	60dias	22			1003	62	male	amazonia legal		do carleto	reserva porto dias	pae porto dias	22.4	2241	vizinho	3	62	25	25	sim	nao	sim	pesca/caca/dormerio	sim	30	sim	sim	nao	sg capilar	1	negativo		sim	0		negativo		0		assintomatico	8	8	8	8	8
06sep2013	60dias	38			1263	60	female	amazonia legal		linha 3	orion	pa orion	38.1	3811	vizinho	2	60	18	4	nao	nao	nao	nenhum	sim	30	sim	sim	nao	sg capilar	1	negativo		sim	0		negativo		0		sintomatico	0	1	0	0	0
2013-01-31	baseline	1			28	29	male	amazonia legal	jan	linha 2	sao joao do balanceio	pa sao joao do balanceio	1.6	161	vizinho	8	20	3	3	sim	sim	nao	pesca/caca/dormerio	nao	888	nao se aplica	nao se aplica	nao	sg capilar	1	negativo		sim	0		negativo		0	no	assintomatico	8	8	8	8	8
30apr2013	30dias	16			263	52	male	extra amazonia		do cafe	projeto 2 redencao	pa redencao	16.3	1631	vizinho	2	40	7	7	sim	nao	sim	pesca/caca/dormerio	sim	1	sim	nao	nao	sg capilar	1	negativo		sim	0		negativo		0	no	assintomatico	8	8	8	8	8
10apr2013	60dias	5			496	12	male	amazonia legal		do pele	sao joao do balanceio	pa sao joao do balanceio	5.9	592	controles	5	12	12	12	sim	nao	nao	pesca/caca/dormerio	nao	888	nao se aplica	nao se aplica	nao	sg capilar	1	negativo		sim	0		negativo		0		assintomatico	8	8	8	8	8
2013-07-28	60dias	24			1485	48	male	extra amazonia		linha 3	orion	pa orion	24.01	24102	controles	3	42	16	16	sim	nao	nao	pesca/caca/dormerio	sim	10	sim	sim	nao	sg capilar	1	negativo		sim	0		negativo		0		assintomatico	8	8	8	8	8
13dec2013	180dias	37			1247	4	male	amazonia legal		portelinha	nossa sra rainha da paz	pa redencao	37.3	3731	vizinho	6	4	4	4	nao	nao	nao	nenhum	nao	888	nao se aplica	nao se aplica	nao	sg capilar	1	negativo		sim	0		negativo		0	no	assintomatico	8	8	8	8	8
04apr2013	60dias	1			21	10	male	amazonia legal		linha 2	sao joao do balanceio	pa sao joao do balanceio	1.4	141	vizinho	5	10	2	.5	nao	nao	nao	nenhum	nao	888	nao se aplica	nao se aplica	nao	sg capilar	1	negativo		sim	0		negativo		0		assintomatico	8	8	8	8	8
10may2013	60dias	10			369	2	male	amazonia legal		linha 5	sto antonio peixoto	pa santo antonio peixoto	10.6	1062	controles	5	2	1	1	nao	nao	nao	nenhum	nao	888	nao se aplica	nao se aplica	nao	sg capilar	1	negativo		sim	0		negativo		0		assintomatico	8	8	8	8	8
18apr2013	baseline	21			645	39	female	extra amazonia	abr	linha 5	orion	pa orion	21.3	2131	vizinho	3	32	4	4	nao	nao	nao	nenhum	sim	15	sim	sim	nao	sg capilar	1	negativo		sim	0		negativo		0	no	assintomatico	8	8	8	8	8
23apr2013	30dias	14			477	38	female	amazonia legal		linha 5	sto antonio peixoto	pa santo antonio peixoto	14.8	1482	controles	4	38	17	17	sim	sim	nao	pesca/caca/dormerio	sim	1	nao sabe/lembra	nao sabe/lembra	nao	sg capilar	1	negativo		sim	0		negativo		0	no	assintomatico	8	8	8	8	8
17oct2013	180dias	20			1587	52	male	extra amazonia		linha 10	sao joao do balanceio	pa sao joao do balanceio	20.11	20112	controles	5	16	16	16	sim	nao	nao	pesca/caca/dormerio	sim	15	sim	sim	nao	sg capilar	1	negativo		sim	0		negativo		0	yes	sintomatico	0	1	1	1	1
2013-07-24	60dias	25			829	69	female	amazonia legal		campo novo	campo novo	pds gleba porto luiz	25.4	2541	vizinho	3	69	.17	.17	nao	nao	nao	nenhum	sim	2	nao sabe/lembra	nao sabe/lembra	nao	sg capilar	1	negativo		sim	0		negativo		0		assintomatico	8	8	8	8	8
29may2013	baseline	30			876	60	male	amazonia legal	mai	linha principal	porto luiz I	pds gleba porto luiz	30.1	3011	vizinho	2	60	7	7	sim	nao	sim	pesca/caca/dormerio	sim	1	nao	sim	nao	sg capilar	1	negativo		sim	0		negativo		0	no	assintomatico	8	8	8	8	8
02apr2013	baseline	19			656	41	female	amazonia legal	abr	linha 5	porto luiz I	pds gleba porto luiz	19.3	1931	vizinho	3	42	3	3	nao	nao	nao	nenhum	sim	3	sim	sim	nao	sg capilar	1	negativo		sim	0		negativo		0	yes	sintomatico	1	1	0	0	0
22apr2013	baseline	21			1161	41	female	amazonia legal	abr	linha 3	orion	pa orion	21.9	2192	controles	2	41	12	12	sim	nao	nao	pesca/caca/dormerio	sim	1	nao sabe/lembra	nao sabe/lembra	nao	sg capilar	1	negativo		sim	0		negativo		0	no	assintomatico	8	8	8	8	8
2013-07-01	baseline	37			1238	50	male	amazonia legal	jul	nossa senhora rainha da paz	nossa sra rainha da paz	pa redencao	37.2	3721	vizinho	5	20	1	1	nao	nao	nao	nenhum	sim	50	sim	sim	nao	sg capilar	1	negativo		sim	0		negativo		0	no	assintomatico	8	8	8	8	8
27may2013	baseline	29			965	27	female	amazonia legal	mai	linha principal	porto luiz I	pds gleba porto luiz	29.4	2941	vizinho	2	27	1	1	nao	nao	nao	nenhum	sim	3	sim	sim	nao	sg capilar	1	negativo		sim	0		negativo		0	no	assintomatico	8	8	8	8	8
13aug2013	180dias	8			1128	39	male	amazonia legal		da gata	reserva porto dias	pae porto dias	8.7	872	controles	5	39	19	5	nao	nao	sim	pesca/caca/dormerio	sim	10	sim	sim	nao	sg capilar	1	negativo		sim	0		negativo		0	no	assintomatico	8	8	8	8	8
05aug2013	60dias	29			1389	44	female	extra amazonia		linha 3	gleba cumaru	pad pedro peixoto	29.11	29112	controles	2	39	20	10	sim	nao	nao	pesca/caca/dormerio	nao	888	nao se aplica	nao se aplica	nao	sg capilar	1	negativo		sim	0		negativo		0		assintomatico	8	8	8	8	8
2013-07-01	30dias	30			873	3	female	amazonia legal		linha 5	porto luiz I	pds gleba porto luiz	30	3000	indice	8	3	3	.67	nao	nao	nao	nenhum	nao	888	nao se aplica	nao se aplica	nao	sg capilar	1	negativo		sim	0		negativo		0	no	assintomatico	8	8	8	8	8
2013-07-30	60dias	28			97	14	male	amazonia legal		campo novo	campo novo	pds gleba porto luiz	28	2800	indice	5	14	6	6	nao	nao	nao	nenhum	nao	888	nao se aplica	nao se aplica	nao	sg capilar	1	negativo		sim	0		negativo		0		assintomatico	8	8	8	8	8
25may2013	baseline	25			1497	39	female	extra amazonia	mai	linha 3	orion	pa orion	25.6	2562	controles	4	38	11	11	nao	nao	nao	nenhum	sim	1	nao sabe/lembra	nao sabe/lembra	nao	sg capilar	1	negativo		sim	0		negativo		0	no	assintomatico	8	8	8	8	8
2013-06-24	30dias	27			1298	8	male	amazonia legal		linha 1	gleba cumaru	pad pedro peixoto	27.7	2772	controles	4	8	3	3	sim	nao	nao	pesca/caca/dormerio	nao	888	nao se aplica	nao se aplica	nao	sg capilar	1	negativo		sim	0		negativo		0	no	assintomatico	8	8	8	8	8
23may2013	baseline	28			97	14	male	amazonia legal	mai	campo novo	campo novo	pds gleba porto luiz	28	2800	indice	5	14	6	6	nao	nao	nao	nenhum	nao	888	nao se aplica	nao se aplica	nao	sg capilar	1	negativo		sim	0		negativo		0	no	assintomatico	8	8	8	8	8
15dec2013	180dias	36			1667	27	male	amazonia legal		linha 2	porto luiz II	pds gleba porto luiz	36.5	3651	vizinho	4	33	4	4	nao	nao	nao	nenhum	sim	2	sim	sim	nao	sg capilar	1	negativo		sim	0		negativo		0	no	assintomatico	8	8	8	8	8
22may2013	30dias	21			648	56	female	amazonia legal		linha 5	orion	pa orion	21.5	2151	vizinho	5	56	14	14	sim	nao	nao	pesca/caca/dormerio	sim	10	sim	sim	nao	sg capilar	1	negativo		sim	0		negativo		0	no	assintomatico	8	8	8	8	8
04aug2013	30dias	38			1275	14	female	amazonia legal		linha 3	orion	pa orion	38.3	3831	vizinho	10	14	14	14	nao	nao	nao	nenhum	nao	888	nao se aplica	nao se aplica	nao	sg capilar	1	negativo		sim	0		negativo		0	no	assintomatico	8	8	8	8	8
11may2013	30dias	18			764	81	male	amazonia legal		linha 1 floresta	sao joao do balanceio	pa sao joao do balanceio	18.6	1862	controles	1	81	12	9	nao	nao	nao	nenhum	sim	5	sim	sim	nao	sg capilar	1	negativo		sim	0		negativo		0	no	assintomatico	8	8	8	8	8
27may2013	baseline	27			1291	32	female	amazonia legal	mai	linha 1	gleba cumaru	pad pedro peixoto	27.6	2762	controles	6	32	1	1	nao	nao	nao	nenhum	sim	3	sim	sim	nao	sg capilar	1	negativo		sim	0		negativo		0	no	assintomatico	8	8	8	8	8
15apr2013	60dias	7			1055	54	male	extra amazonia		da gata	reserva porto dias	pae porto dias	7.6	762	controles	3	24	6	6	nao	nao	nao	nenhum	sim	1	nao sabe/lembra	nao sabe/lembra	nao	sg capilar	1	negativo		sim	0		negativo		0		assintomatico	8	8	8	8	8
20sep2013	180dias	15			996	36	female	amazonia legal		deus e pai	reserva porto dias	pae porto dias	15.5	1551	vizinho	5	36	.08	.08	sim	nao	nao	pesca/caca/dormerio	sim	1	nao	sim	nao	sg capilar	1	negativo		sim	0		negativo		0	no	assintomatico	8	8	8	8	8
17may2013	baseline	24			1488	73	female	amazonia legal	mai	linha 3	orion	pa orion	24.9	2492	controles	2	40	7	7	nao	nao	nao	nenhum	sim	3	sim	sim	nao	sg capilar	1	negativo		sim	0		negativo		0	no	assintomatico	8	8	8	8	8
24may2013	30dias	21			633	43	female	amazonia legal		linha 5	orion	pa orion	21.1	2111	vizinho	4	43	20	15	nao	nao	nao	nenhum	nao	888	nao se aplica	nao se aplica	nao	sg capilar	1	negativo		sim	0		negativo		0	no	assintomatico	8	8	8	8	8
10may2013	60dias	12			407	9	male	amazonia legal		linha 6	sto antonio peixoto	pa santo antonio peixoto	12.9	1292	controles	4	9	8	8	nao	nao	nao	nenhum	nao	888	nao se aplica	nao se aplica	nao	sg capilar	1	negativo		sim	0		negativo		0		assintomatico	8	8	8	8	8
2013-06-22	30dias	25			1498	3	male	amazonia legal		linha 3	orion	pa orion	25.6	2562	controles	4	3	3	3	nao	nao	nao	nenhum	nao	888	nao se aplica	nao se aplica	nao	sg capilar	1	negativo		sim	0		negativo		0	no	assintomatico	8	8	8	8	8
10aug2013	180dias	5			115	3	male	amazonia legal		linha 5	porto luiz I	pds gleba porto luiz	5.1	511	vizinho	5	3	3	3	nao	nao	nao	nenhum	nao	888	nao se aplica	nao se aplica	nao	sg capilar	1	negativo		sim	0		negativo		0	no	assintomatico	8	8	8	8	8
2013-11-28	180dias	29			1380	11	female	amazonia legal		linha 3	gleba cumaru	pad pedro peixoto	29.8	2982	controles	5	11	11	11	nao	nao	nao	nenhum	nao	888	nao se aplica	nao se aplica	nao	sg capilar	1	negativo		sim	0		negativo		0	no	assintomatico	8	8	8	8	8
2013-11-21	180dias	25			1087	27	female	amazonia legal		campo novo	campo novo	pds gleba porto luiz	25	2500	indice	7	27	.04	.04	nao	nao	nao	nenhum	nao	888	nao se aplica	nao se aplica	nao	sg capilar	1	negativo		sim	0		negativo		0	no	assintomatico	8	8	8	8	8
10may2013	30dias	20			594	11	male	amazonia legal		linha 10	sao joao do balanceio	pa sao joao do balanceio	20.7	2072	controles	7	11	11	11	sim	nao	nao	pesca/caca/dormerio	nao	888	nao se aplica	nao se aplica	nao	sg capilar	1	negativo		sim	0		negativo		0	no	assintomatico	8	8	8	8	8
2013-06-07	baseline	34			1880	81	female	amazonia legal	jun	do bigode	pedro peixoto	pad pedro peixoto	34.9	3492	controles	1	81	35	35	nao	nao	nao	nenhum	sim	1	nao	sim	nao	sg capilar	1	negativo		sim	0		negativo		0	yes	sintomatico	1	1	0	0	0
15dec2013	180dias	36			1108	4	female	amazonia legal		linha 2	porto luiz II	pds gleba porto luiz	36.3	3631	vizinho	2	4	.17	.17	nao	nao	nao	nenhum	nao	888	nao se aplica	nao se aplica	nao	sg capilar	1	negativo		sim	0		negativo		0	yes	sintomatico	1	1	0	0	0
20aug2013	180dias	8			214	13	female	amazonia legal		do pele	reserva porto dias	pae porto dias	8.4	841	vizinho	6	13	5	5	nao	nao	nao	nenhum	sim	888	nao se aplica	nao se aplica	sim	sg capilar	1	negativo		sim	0		negativo		0	no	assintomatico	8	8	8	8	8
12feb2013	baseline	4			514	1.5	female	amazonia legal	fev	do pele	sao joao do balanceio	pa sao joao do balanceio	4.7	472	controles	3	1.5	1.5	1.5	nao	nao	nao	nenhum	nao	888	nao se aplica	nao se aplica	nao	sg capilar	1	negativo		sim	0		negativo		0	no	assintomatico	8	8	8	8	8
02dec2013	180dias	32			1464	13	male	amazonia legal		linha 3	orion	pa orion	32.6	3262	controles	4	13	8	8	nao	nao	nao	nenhum	nao	888	nao se aplica	nao se aplica	nao	sg capilar	1	negativo		sim	0		negativo		0	no	assintomatico	8	8	8	8	8
2013-03-16	baseline	14			475	7	female	amazonia legal	mar	linha 5	sto antonio peixoto	pa santo antonio peixoto	14.8	1482	controles	4	7	7	7	nao	nao	nao	nenhum	nao	888	nao se aplica	nao se aplica	nao	sg capilar	1	negativo		sim	0		negativo		0	no	assintomatico	8	8	8	8	8
29may2013	baseline	30			959	11	male	amazonia legal	mai	linha principal	porto luiz I	pds gleba porto luiz	30.4	3041	vizinho	8	4	1	1	nao	nao	nao	nenhum	nao	888	nao se aplica	nao se aplica	nao	sg capilar	1	negativo		sim	0		negativo		0	no	assintomatico	8	8	8	8	8
08aug2013	60dias	33			948	1	male	amazonia legal		linha principal	porto luiz I	pds gleba porto luiz	33	3300	indice	5	1	1	1	nao	nao	nao	nenhum	nao	888	nao se aplica	nao se aplica	nao	sg capilar	1	negativo		sim	0		negativo		0		assintomatico	0	0	0	0	0
04may2013	60dias	9			1738	38	female	amazonia legal		do carlao	reserva porto dias	pae porto dias	9.7	972	controles	12	38	38	15	sim	sim	sim	pesca/caca/dormerio	nao	888	nao se aplica	nao se aplica	nao	sg capilar	1	negativo		sim	0		negativo		0		assintomatico	8	8	8	8	8
2013-07-08	baseline	40			1820	39	female	extra amazonia	jul	linha principal	porto luiz I	pds gleba porto luiz	40.01	40102	controles	4	28	10	10	sim	nao	nao	pesca/caca/dormerio	nao	888	nao se aplica	nao se aplica	nao	sg capilar	1	negativo		sim	0		negativo		0	no	assintomatico	8	8	8	8	8
2013-11-05	180dias	23			745	6	male	amazonia legal		linha principal	porto luiz I	pds gleba porto luiz	23.2	2321	vizinho	5	6	6	6	nao	nao	nao	nenhum	nao	888	nao se aplica	nao se aplica	nao	sg capilar	1	negativo		sim	0		negativo		0	no	assintomatico	8	8	8	8	8
19aug2013	180dias	7			174	10	female	amazonia legal		do carlao	reserva porto dias	pae porto dias	7.1	711	vizinho	5	10	10	10	nao	nao	nao	nenhum	nao	888	nao se aplica	nao se aplica	nao	sg capilar	1	negativo		sim	0		negativo		0	no	assintomatico	8	8	8	8	8
2013-07-15	60dias	22			1200	14	male	amazonia legal		da manga	reserva porto dias	pae porto dias	22.11	22112	controles	5	14	10	.5	nao	nao	nao	nenhum	nao	888	nao se aplica	nao se aplica	nao	sg capilar	1	negativo		sim	0		negativo		0		assintomatico	8	8	8	8	8
30may2013	30dias	21			1188	3	male	amazonia legal		linha 3	orion	pa orion	21.11	21112	controles	3	3	3	3	nao	nao	nao	nenhum	nao	888	nao se aplica	nao se aplica	nao	sg capilar	1	negativo		sim	0		negativo		0	no	assintomatico	8	8	8	8	8
13dec2013	180dias	35			1040	48	male	amazonia legal		do renato	sto antonio peixoto	pa santo antonio peixoto	35.5	3551	vizinho	4	48	48	16	sim	sim	sim	pesca/caca/dormerio	sim	20	sim	sim	nao	sg capilar	1	negativo		sim	0		negativo		0	no	assintomatico	8	8	8	8	8
02aug2013	60dias	27			1293	4	male	amazonia legal		linha 1	gleba cumaru	pad pedro peixoto	27.6	2762	controles	6	4	1	1	nao	nao	nao	nenhum	nao	888	nao se aplica	nao se aplica	nao	sg capilar	1	negativo		sim	0		negativo		0		assintomatico	8	8	8	8	8
20aug2013	180dias	8			208	10	male	amazonia legal		terra alta	reserva porto dias	pae porto dias	8.2	821	vizinho	9	10	10	10	nao	nao	nao	nenhum	nao	888	nao se aplica	nao se aplica	nao	sg capilar	1	negativo		sim	0		negativo		0	no	assintomatico	8	8	8	8	8
2013-03-03	30dias	1			588	15	female	amazonia legal		linha 10	sao joao do balanceio	pa sao joao do balanceio	1.7	172	controles	8	15	.08	.08	nao	nao	nao	nenhum	sim	7	sim	sim	nao	sg capilar	1	negativo		sim	0		negativo		0	no	assintomatico	8	8	8	8	8
16may2013	60dias	13			1592	18	male	amazonia legal		linha 5	sto antonio peixoto	pa santo antonio peixoto	13.5	1351	vizinho	4	18	18	11	sim	nao	nao	pesca/caca/dormerio	sim	1	sim	nao	nao	sg capilar	1	negativo		sim	0		negativo		0		assintomatico	8	8	8	8	8
2013-07-09	30dias	34			1787	21	male	amazonia legal		linha 2	porto luiz II	pds gleba porto luiz	34.5	3451	vizinho	5	21	.25	.25	nao	nao	nao	nenhum	nao	888	nao se aplica	nao se aplica	nao	sg capilar	1	negativo		sim	0		negativo		0	no	assintomatico	8	8	8	8	8
2013-11-28	180dias	29			292	25	male	amazonia legal		linha principal	porto luiz I	pds gleba porto luiz	29.12	29121	vizinho	3	25	6	6	nao	nao	nao	nenhum	sim	999	nao sabe/lembra	nao sabe/lembra	nao	sg capilar	1	negativo		sim	0		negativo		0	no	assintomatico	8	8	8	8	8
12apr2013	60dias	6			424	26	male	amazonia legal		linha 6	sto antonio peixoto	pa santo antonio peixoto	6.8	682	controles	6	26	6	6	nao	nao	nao	nenhum	nao	888	nao se aplica	nao se aplica	nao	sg capilar	1	negativo		sim	0		negativo		0		assintomatico	8	8	8	8	8
09may2013	60dias	12			1286	17	male	amazonia legal		linha 5	porto luiz I	pds gleba porto luiz	12.3	1231	vizinho	4	17	6	6	sim	nao	nao	pesca/caca/dormerio	sim	2	sim	nao	nao	sg capilar	1	negativo		sim	0		negativo		0		assintomatico	8	8	8	8	8
09may2013	60dias	12			1285	12	female	amazonia legal		linha 5	porto luiz I	pds gleba porto luiz	12.3	1231	vizinho	4	12	6	6	nao	nao	nao	nenhum	sim	2	sim	nao	nao	sg capilar	1	negativo		sim	0		negativo		0		assintomatico	8	8	8	8	8
05aug2013	60dias	29			1380	11	female	amazonia legal		linha 3	gleba cumaru	pad pedro peixoto	29.8	2982	controles	5	11	11	11	nao	nao	nao	nenhum	nao	888	nao se aplica	nao se aplica	nao	sg capilar	1	negativo		sim	0		negativo		0		assintomatico	8	8	8	8	8
2013-06-07	60dias	17			1282	3	male	amazonia legal		linha 5	porto luiz I	pds gleba porto luiz	17.1	1711	vizinho	3	3	3	3	nao	nao	nao	nenhum	nao	888	nao se aplica	nao se aplica	nao	sg capilar	1	negativo		sim	0		negativo		0		assintomatico	8	8	8	8	8
06apr2013	baseline	20			600	13	male	amazonia legal	abr	linha 10	sao joao do balanceio	pa sao joao do balanceio	20.8	2082	controles	2	13	3.5	3.5	sim	nao	nao	pesca/caca/dormerio	nao	888	nao se aplica	nao se aplica	nao	sg capilar	1	negativo		sim	0		negativo		0	no	assintomatico	8	8	8	8	8
04feb2013	baseline	2			156	35	female	amazonia legal	fev	br 364	sao joao do balanceio	pa sao joao do balanceio	2.4	241	vizinho	2	35	15	15	nao	nao	nao	nenhum	sim	3	sim	sim	nao	sg venoso	1	negativo		sim	0		negativo		0	no	assintomatico	8	8	8	8	8
23oct2013	180dias	21			642	5	female	amazonia legal		linha 5	orion	pa orion	21.2	2121	vizinho	8	5	5	5	nao	nao	nao	nenhum	nao	888	nao se aplica	nao se aplica	nao	sg capilar	1	negativo		sim	0		negativo		0	no	assintomatico	8	8	8	8	8
2013-03-07	baseline	12			690	.67	female	amazonia legal	mar	linha 5	porto luiz I	pds gleba porto luiz	12.5	1251	vizinho	4	.67	.67	.67	nao	nao	nao	nenhum	nao	888	nao se aplica	nao se aplica	nao	sg capilar	1	negativo		sim	0		negativo		0	no	assintomatico	8	8	8	8	8
15aug2013	180dias	8			118	21	male	amazonia legal		do mano	reserva porto dias	pae porto dias	8	800	indice	3	21	21	21	sim	nao	sim	pesca/caca/dormerio	sim	10	sim	sim	sim	sg capilar	1	negativo		sim	0		negativo		0	no	assintomatico	8	8	8	8	8
2013-07-09	30dias	34			983	5	male	amazonia legal		linha 2	porto luiz II	pds gleba porto luiz	34.2	3421	vizinho	7	5	4	4	nao	nao	nao	nenhum	nao	888	nao se aplica	nao se aplica	nao	sg capilar	1	negativo		sim	0		negativo		0	yes	sintomatico	1	0	0	0	0
2013-06-23	30dias	26			963	6	male	amazonia legal		br 364	sao joao do balanceio	pa sao joao do balanceio	26.3	2631	vizinho	3	6	.08	.08	nao	nao	nao	nenhum	nao	888	nao se aplica	nao se aplica	nao	sg capilar	1	negativo		sim	0		negativo		0	no	assintomatico	8	8	8	8	8
06aug2013	180dias	1			1517	25	female	extra amazonia		linha 2	sao joao do balanceio	pa sao joao do balanceio	1.3	131	vizinho	7	9	.25	.25	sim	nao	nao	pesca/caca/dormerio	sim	3	nao sabe/lembra	nao sabe/lembra	nao	sg capilar	1	negativo		sim	0		negativo		0	no	assintomatico	8	8	8	8	8
22may2013	baseline	26			1500	42	female	amazonia legal	mai	linha 3 floresta	sao joao do balanceio	pa sao joao do balanceio	26.12	26122	controles	9	42	20	20	sim	nao	nao	pesca/caca/dormerio	nao	888	nao se aplica	nao se aplica	nao	sg capilar	1	negativo		sim	0		negativo		0	no	assintomatico	8	8	8	8	8
2013-11-02	180dias	22			1000	31	male	amazonia legal		do carleto	reserva porto dias	pae porto dias	22.7	2271	vizinho	3	31	31	5	sim	sim	sim	pesca/caca/dormerio	sim	10	sim	sim	nao	sg capilar	1	negativo		sim	0		negativo		0	no	assintomatico	8	8	8	8	8
04sep2013	60dias	38			1272	5	female	amazonia legal		linha 3	orion	pa orion	38.3	3831	vizinho	10	5	5	5	nao	nao	nao	nenhum	nao	888	nao se aplica	nao se aplica	nao	sg capilar	1	negativo		sim	0		negativo		0		assintomatico	8	8	8	8	8
09aug2013	180dias	5			78	52	female	extra amazonia		linha 5	porto luiz I	pds gleba porto luiz	5.2	521	vizinho	4	28	2	2	nao	nao	sim	pesca/caca/dormerio	sim	10	sim	sim	nao	sg capilar	1	negativo		sim	0		negativo		0	yes	sintomatico	0	0	0	1	1
2013-06-12	60dias	17			196	10	female	amazonia legal		linha 7	sto antonio peixoto	pa santo antonio peixoto	17.01	17102	controles	7	10	10	3	nao	nao	nao	nenhum	nao	888	nao se aplica	nao se aplica	nao	sg capilar	1	negativo		sim	0		negativo		0		assintomatico	8	8	8	8	8
28apr2013	60dias	10			398	34	female	amazonia legal		linha 6	sto antonio peixoto	pa santo antonio peixoto	10.8	1082	controles	3	34	3	3	nao	nao	nao	nenhum	sim	1	sim	nao	nao	sg capilar	1	negativo		sim	0		negativo		0		assintomatico	8	8	8	8	8
2013-07-08	30dias	33			1912	20	male	amazonia legal		do granada	pedro peixoto	pad pedro peixoto	33.8	3382	controles	5	20	11	11	sim	nao	nao	pesca/caca/dormerio	sim	1	sim	nao	nao	sg capilar	1	negativo		sim	0		negativo		0	no	assintomatico	8	8	8	8	8
16sep2013	60dias	41			1564	32	female	amazonia legal		dos posseiros	seringal triunfo	pa santo antonio peixoto	41	4100	indice	6	32	7	7	sim	nao	nao	pesca/caca/dormerio	sim	1	sim	nao	sim	sg capilar	1	negativo		sim	0		negativo		0		assintomatico	8	8	8	8	8
04sep2013	60dias	38			1267	41	female	amazonia legal		linha 3	orion	pa orion	38.3	3831	vizinho	10	41	16	16	sim	nao	nao	pesca/caca/dormerio	sim	8	sim	sim	nao	sg capilar	1	negativo		sim	0		negativo		0		sintomatico	0	1	0	0	0
14oct2013	180dias	19			1996	36	male	extra amazonia		do 108	sao joao do balanceio	pa sao joao do balanceio	19.9	1992	controles	1	30	17	17	sim	nao	sim	pesca/caca/dormerio	sim	18	sim	sim	nao	sg capilar	1	negativo		sim	0		negativo		0	no	assintomatico	8	8	8	8	8
2013-03-08	30dias	5			39	37	female	amazonia legal		linha 5	porto luiz I	pds gleba porto luiz	5	500	indice	7	37	.42	.42	sim	nao	nao	pesca/caca/dormerio	sim	15	sim	sim	nao	sg capilar	1	negativo		sim	0		negativo		0	yes	sintomatico	0	1	0	0	0
2013-11-23	180dias	26			839	23	female	amazonia legal		br 364	sao joao do balanceio	pa sao joao do balanceio	26	2600	indice	5	23	.08	.08	nao	nao	nao	nenhum	nao	888	nao se aplica	nao se aplica	nao	sg capilar	1	negativo		sim	0		negativo		0	no	assintomatico	8	8	8	8	8
2013-11-22	180dias	25			1460	12	male	amazonia legal		linha 3	orion	pa orion	25.8	2582	controles	4	12	12	12	sim	nao	sim	pesca/caca/dormerio	sim	1	nao sabe/lembra	nao sabe/lembra	nao	sg capilar	1	negativo		sim	0		negativo		0	no	assintomatico	8	8	8	8	8
18dec2013	180dias	34			1875	32	female	amazonia legal		do bigode	pedro peixoto	pad pedro peixoto	34.7	3472	controles	3	32	17	17	nao	nao	nao	nenhum	nao	888	nao se aplica	nao se aplica	nao	sg capilar	1	negativo		sim	0		negativo		0	no	assintomatico	8	8	8	8	8
06sep2013	180dias	10			940	8	female	amazonia legal		linha 5	porto luiz I	pds gleba porto luiz	10.1	1011	vizinho	8	8	.08	.08	nao	nao	nao	nenhum	nao	888	nao se aplica	nao se aplica	nao	sg capilar	1	negativo		sim	0		negativo		0	no	assintomatico	8	8	8	8	8
13may2013	60dias	11	index case		284	54	female	extra amazonia		quadra 17	projeto 2 redencao	pa redencao	11	1100	indice	3	30	25	10	nao	nao	nao	nenhum	sim	2	sim	nao	sim	sg venoso	1	negativo		sim	0		negativo		0		assintomatico	8	8	8	8	8
06sep2013	60dias	37			1257	39	female	amazonia legal		nossa senhora rainha da paz	nossa sra rainha da paz	pa redencao	37.6	3761	vizinho	4	39	6	6	nao	nao	nao	nenhum	sim	999	nao sabe/lembra	nao sabe/lembra	nao	sg capilar	1	negativo		sim	0		negativo		0		sintomatico	0	1	0	0	0
30apr2013	baseline	22			1009	8	male	amazonia legal	abr	do carleto	reserva porto dias	pae porto dias	22.5	2251	vizinho	11	8	8	8	nao	nao	nao	nenhum	nao	888	nao se aplica	nao se aplica	nao	sg capilar	1	negativo		sim	0		negativo		0	no	assintomatico	8	8	8	8	8
10apr2013	30dias	11			286	10	male	amazonia legal		quadra 17	projeto 2 redencao	pa redencao	11	1100	indice	3	10	.17	.17	sim	nao	nao	pesca/caca/dormerio	nao	888	nao se aplica	nao se aplica	nao	sg capilar	1	negativo		sim	0		negativo		0	no	assintomatico	8	8	8	8	8
19aug2013	180dias	7			177	46	male	amazonia legal		do carlao	reserva porto dias	pae porto dias	7.2	721	vizinho	4	46	4	4	nao	nao	nao	nenhum	sim	1	nao sabe/lembra	nao sabe/lembra	nao	sg capilar	1	negativo		sim	0		negativo		0	no	assintomatico	8	8	8	8	8
15aug2013	180dias	7			1133	17	male	amazonia legal		da gata	reserva porto dias	pae porto dias	7.8	782	controles	7	17	5	5	nao	nao	nao	nenhum	nao	888	nao se aplica	nao se aplica	nao	sg capilar	1	negativo		sim	0		negativo		0	no	assintomatico	8	8	8	8	8
2013-06-12	baseline	35			1034	47	male	extra amazonia	jun	do renato	sto antonio peixoto	pa santo antonio peixoto	35.3	3531	vizinho	4	40	8	8	nao	nao	nao	nenhum	sim	30	sim	sim	nao	sg capilar	1	negativo		sim	0		negativo		0	no	assintomatico	8	8	8	8	8
23sep2013	180dias	15			1112	19	male	amazonia legal		eletronica 2	reserva porto dias	pae porto dias	15.6	1562	controles	6	17	1	1	sim	nao	nao	pesca/caca/dormerio	sim	1	nao sabe/lembra	nao sabe/lembra	nao	sg capilar	1	negativo		sim	0		negativo		0	no	assintomatico	8	8	8	8	8
02oct2130	180dias	16			244	42	female	extra amazonia		do cafe	projeto 2 redencao	pa redencao	16	1600	indice	9	40	4	4	nao	nao	nao	nenhum	sim	12	sim	sim	sim	sg venoso	1	negativo		sim	0		negativo		1	yes	sintomatico	0	1	0	0	0
2013-06-12	60dias	17			867	24	female	amazonia legal		linha 7	sto antonio peixoto	pa santo antonio peixoto	17.6	1762	controles	13	24	17	17	nao	nao	nao	nenhum	nao	888	nao se aplica	nao se aplica	nao	sg capilar	1	negativo		sim	0		negativo		0		assintomatico	8	8	8	8	8
25may2013	60dias	16			351	12	male	amazonia legal		do cafe	projeto 2 redencao	pa redencao	16	1600	indice	9	12	4	4	nao	nao	nao	nenhum	nao	888	nao se aplica	nao se aplica	nao	sg capilar	1	negativo		sim	0		negativo		0		assintomatico	8	8	8	8	8
04feb1013	baseline	1			294	62	male	amazonia legal	jan	linha 2	sao joao do balanceio	pa sao joao do balanceio	1.6	161	vizinho	8	48	14	7	nao	nao	sim	pesca/caca/dormerio	sim	70	sim	sim	nao	sg capilar	1	negativo		sim	0		negativo		0	no	assintomatico	8	8	8	8	8
02apr2013	baseline	19			657	5	female	amazonia legal	abr	linha 5	porto luiz I	pds gleba porto luiz	19.3	1931	vizinho	3	5	3	3	nao	nao	nao	nenhum	nao	888	nao se aplica	nao se aplica	nao	sg capilar	1	negativo		sim	0		negativo		0	no	assintomatico	8	8	8	8	8
10apr2013	60dias	3			1449	11	female	amazonia legal		do pele	sao joao do balanceio	pa sao joao do balanceio	3.9	392	controles	6	11	.08	.08	nao	nao	nao	nenhum	nao	888	nao se aplica	nao se aplica	nao	sg capilar	1	negativo		sim	0		negativo		0		assintomatico	8	8	8	8	8
2013-11-16	180dias	24			803	13	male	amazonia legal		linha principal	porto luiz I	pds gleba porto luiz	24	2400	indice	7	13	5	5	sim	nao	nao	pesca/caca/dormerio	nao	888	nao se aplica	nao se aplica	nao	sg capilar	1	negativo		sim	0		negativo		0	no	assintomatico	8	8	8	8	8
05sep2013	60dias	37			1239	7	male	amazonia legal		nossa senhora rainha da paz	nossa sra rainha da paz	pa redencao	37.2	3721	vizinho	5	7	1	1	nao	nao	nao	nenhum	nao	888	nao se aplica	nao se aplica	nao	sg capilar	1	negativo		sim	0		negativo		0		assintomatico	8	8	8	8	8
08apr2013	60dias	6			428	2	female	amazonia legal		linha 6	sto antonio peixoto	pa santo antonio peixoto	6.8	682	controles	6	2	2	2	nao	nao	nao	nenhum	nao	888	nao se aplica	nao se aplica	nao	sg capilar	1	negativo		sim	0		negativo		0		assintomatico	8	8	8	8	8
14apr2013	60dias	8			1142	51	male	extra amazonia		da gata	reserva porto dias	pae porto dias	8.8	882	controles	4	51	51	3	nao	nao	nao	nenhum	nao	888	nao se aplica	nao se aplica	nao	sg capilar	1	negativo		sim					0		assintomatico	8	8	8	8	8
05sep2013	60dias	37			1232	2.67	male	amazonia legal		nossa senhora rainha da paz	nossa sra rainha da paz	pa redencao	37	3700	indice	8	2.7	2.7	2.7	nao	nao	nao	nenhum	nao	888	nao se aplica	nao se aplica	nao	sg capilar	1	negativo		sim	0		negativo		0		assintomatico	8	8	8	8	8
02aug2013	60dias	26			1506	14	female	amazonia legal		linha 3	sao joao do balanceio	pa sao joao do balanceio	26.12	26122	controles	9	14	14	14	nao	nao	nao	nenhum	nao	888	nao se aplica	nao se aplica	nao	sg capilar	1	negativo		sim	0		negativo		0		assintomatico	8	8	8	8	8
13dec2013	180dias	37			1241	10	male	amazonia legal		portelinha	nossa sra rainha da paz	pa redencao	37.2	3721	vizinho	5	10	1	1	nao	nao	nao	nenhum	nao	888	nao se aplica	nao se aplica	nao	sg capilar	1	negativo		sim	0		negativo		0	no	assintomatico	8	8	8	8	8
18may2013	60dias	13			1696	24	female	amazonia legal		linha 5	sto antonio peixoto	pa santo antonio peixoto	13.6	1361	vizinho	5	25	.17	.17	nao	nao	nao	nenhum	sim	1	nao sabe/lembra	nao sabe/lembra	nao	sg capilar	1	negativo		sim	0		negativo		0		assintomatico	8	8	8	8	8
2013-03-03	30dias	1			10	7	female	amazonia legal		linha 2	sao joao do balanceio	pa sao joao do balanceio	1.2	121	vizinho	6	7	7	.75	nao	nao	nao	nenhum	nao	888	nao se aplica	nao se aplica	nao	sg capilar	1	negativo		sim	0		negativo		0	no	assintomatico	8	8	8	8	8
2013-03-07	30dias	1			1077	25	female	amazonia legal		linha 10	sao joao do balanceio	pa sao joao do balanceio	1.11	1112	controles	3	25	3	3	nao	nao	nao	nenhum	sim	2	sim	sim	nao	sg capilar	1	negativo		sim	0		negativo		0	no	assintomatico	8	8	8	8	8
2013-11-22	180dias	25			1459	19	male	amazonia legal		linha 3	orion	pa orion	25.8	2582	controles	4	19	13	13	sim	sim	sim	pesca/caca/dormerio	nao	888	nao se aplica	nao se aplica	nao	sg capilar	1	negativo		sim	0		negativo		0	no	assintomatico	8	8	8	8	8
16apr2013	30dias	12			1549	25	male	amazonia legal		linha 6	sto antonio peixoto	pa santo antonio peixoto	12.11	12112	controles	4	25	23	1.5	sim	nao	nao	pesca/caca/dormerio	nao	888	nao se aplica	nao se aplica	nao	sg capilar	1	negativo		sim	0		negativo		0	no	assintomatico	8	8	8	8	8
14sep2013	60dias	40			1537	5	female	amazonia legal		linha principal	porto luiz I	pds gleba porto luiz	40.5	4051	vizinho	4	5	1.5	1.5	nao	nao	nao	nenhum	nao	888	nao se aplica	nao se aplica	nao	sg capilar	1	negativo		sim	0		negativo		0		assintomatico	8	8	8	8	8
08feb2013	baseline	5			81	46	female	amazonia legal	fev	linha 5	porto luiz I	pds gleba porto luiz	5.3	531	vizinho	6	46	3	3	nao	nao	nao	nenhum	nao	888	nao se aplica	nao se aplica	nao	sg venoso	1	negativo		sim	0		negativo		0	no	assintomatico	8	8	8	8	8
2013-06-17	60dias	20			1586	37	female	extra amazonia		linha 10	sao joao do balanceio	pa sao joao do balanceio	20.11	20112	controles	5	16	16	16	sim	sim	sim	pesca/caca/dormerio	sim	22	sim	sim	nao	sg capilar	1	negativo		sim	0		negativo		0		assintomatico	8	8	8	8	8
12aug2013	60dias	31			1221	35	male	extra amazonia		da manga	reserva porto dias	pae porto dias	31.7	3172	controles	4	26	3	3	nao	nao	nao	nenhum	nao	888	nao se aplica	nao se aplica	nao	sg capilar	1	negativo		sim	0		negativo		0		assintomatico	8	8	8	8	8
2013-11-21	180dias	25			825	47	male	extra amazonia		campo novo	campo novo	pds gleba porto luiz	25.1	2511	vizinho	2	45	2	2	nao	nao	nao	nenhum	sim	7	sim	nao	nao	sg capilar	1	negativo		sim	0		negativo		0	no	assintomatico	8	8	8	8	8
08aug2013	60dias	30			1924	54	male	extra amazonia		linha 2	orion	pa orion	30.01	30102	controles	2	30	20	20	nao	nao	nao	nenhum	sim	20	sim	sim	nao	sg capilar	1	negativo		sim	0		negativo		0		assintomatico	8	8	8	8	8
2013-03-30	30dias	9			1748	40	female	amazonia legal		do carlao	reserva porto dias	pae porto dias	9.8	982	controles	6	40	9	9	sim	nao	nao	pesca/caca/dormerio	sim	5	sim	nao	nao	sg capilar	1	negativo		sim	0		negativo		0	no	assintomatico	8	8	8	8	8
10aug2013	60dias	31			1211	29	male	amazonia legal		da manga	reserva porto dias	pae porto dias	31.01	31102	controles	5	29	13	13	nao	nao	nao	nenhum	sim	12	sim	sim	nao	sg capilar	1	negativo		sim	0		negativo		0		assintomatico	8	8	8	8	8
06aug2013	30dias	37			1974	4	female	amazonia legal		vila redencao	projeto redencao	pa redencao	37.9	3792	controles	3	4	4	4	nao	nao	nao	nenhum	nao	888	nao se aplica	nao se aplica	nao	sg capilar	1	negativo		sim	0		negativo		0	no	assintomatico	8	8	8	8	8
2013-11-12	180dias	23			1953	18	female	amazonia legal		do macari	orion	pa orion	23.8	2382	controles	2	18	3	3	nao	nao	nao	nenhum	nao	888	nao se aplica	nao se aplica	nao	sg capilar	1	negativo		sim	0		negativo		0	no	assintomatico	8	8	8	8	8
05aug2013	60dias	31			882	3	female	amazonia legal		do pele	reserva porto dias	pae porto dias	31	3100	indice	5	3	3	3	nao	nao	nao	nenhum	sim	888	nao se aplica	nao se aplica	sim	sg capilar	1	negativo		sim	0		negativo		0		assintomatico	8	8	8	8	8
12aug2013	180dias	3			524	15	male	amazonia legal		do pele	sao joao do balanceio	pa sao joao do balanceio	3.8	382	controles	3	15	5	5	sim	nao	sim	pesca/caca/dormerio	nao	888	nao se aplica	nao se aplica	nao	sg capilar	1	negativo		sim	0		negativo		0	no	assintomatico	8	8	8	8	8
13aug2013	180dias	8			1126	1.75	male	amazonia legal		da gata	reserva porto dias	pae porto dias	8.7	872	controles	5	1.75	1.75	1.75	nao	nao	nao	nenhum	nao	888	nao se aplica	nao se aplica	nao	sg capilar	1	negativo		sim	0		negativo		0	no	assintomatico	8	8	8	8	8
2013-07-29	60dias	27			1340	33	male	amazonia legal		linha 5	porto luiz I	pds gleba porto luiz	27.2	2721	vizinho	7	33	9	9	nao	nao	nao	nenhum	sim	20	sim	sim	sim	sg capilar	1	negativo		sim	0		negativo		0		assintomatico	8	8	8	8	8
2013-07-06	baseline	40			1371	9	female	amazonia legal	jul	linha principal	porto luiz I	pds gleba porto luiz	40.4	4041	vizinho	9	9	6	6	nao	nao	nao	nenhum	nao	888	nao se aplica	nao se aplica	nao	sg capilar	1	negativo		sim	0		negativo		0	no	assintomatico	8	8	8	8	8
2013-06-05	30dias	22			1206	32	male	amazonia legal		da manga	reserva porto dias	pae porto dias	22.8	2282	controles	10	32	2	2	nao	nao	nao	nenhum	sim	3	nao sabe/lembra	nao sabe/lembra	nao	sg capilar	1	negativo		sim	0		negativo		0	no	assintomatico	8	8	8	8	8
14sep2013	180dias	13			302	56	female	amazonia legal		linha 5	sto antonio peixoto	pa santo antonio peixoto	13	1300	indice	6	56	17	10	sim	nao	nao	pesca/caca/dormerio	sim	5	sim	sim	nao	sg capilar	1	negativo		sim	0		negativo		0	no	assintomatico	8	8	8	8	8
2013-07-15	60dias	22			1199	15	female	amazonia legal		da manga	reserva porto dias	pae porto dias	22.11	22112	controles	5	15	15	.5	sim	nao	nao	pesca/caca/dormerio	sim	10	sim	nao sabe/lembra	nao	sg capilar	1	negativo		sim	0		negativo		0		assintomatico	8	8	8	8	8
17sep2013	60dias	41			1627	11	male	amazonia legal		eletronica 1	sto antonio peixoto	pa santo antonio peixoto	41.9	4192	controles	6	11	11	6	sim	sim	sim	pesca/caca/dormerio	nao	888	nao se aplica	nao se aplica	nao	sg capilar	1	negativo		sim	0		negativo		0		assintomatico	8	8	8	8	8
10may2013	60dias	12			1548	25	female	amazonia legal		linha 6	sto antonio peixoto	pa santo antonio peixoto	12.11	12112	controles	4	25	3	1.5	nao	nao	nao	nenhum	sim	3	nao sabe/lembra	nao sabe/lembra	nao	sg capilar	1	negativo		sim	0		negativo		0		assintomatico	8	8	8	8	8
12sep2013	180dias	12			1549	25	male	amazonia legal		linha 6	sto antonio peixoto	pa santo antonio peixoto	12.11	12112	controles	4	25	23	1.5	sim	nao	nao	pesca/caca/dormerio	nao	888	nao se aplica	nao se aplica	nao	sg capilar	1	negativo		sim	0		negativo		0	no	assintomatico	8	8	8	8	8
01apr2013	30dias	10			397	8	male	amazonia legal		linha principal	sto antonio peixoto	pa santo antonio peixoto	10.7	1072	controles	5	8	5	5	sim	nao	nao	pesca/caca/dormerio	nao	888	nao se aplica	nao se aplica	nao	sg capilar	1	negativo		sim	0		negativo		0	no	assintomatico	8	8	8	8	8
17oct2013	180dias	20			601	57	male	amazonia legal		linha 10	sao joao do balanceio	pa sao joao do balanceio	20.9	2092	controles	2	57	36	36	sim	nao	nao	pesca/caca/dormerio	sim	4	nao sabe/lembra	nao sabe/lembra	nao	sg capilar	1	negativo		sim	0		negativo		0	no	assintomatico	8	8	8	8	8
05aug2013	180dias	1			3	48	female	extra amazonia		linha 2	sao joao do balanceio	pa sao joao do balanceio	1.6	161	vizinho	3	27	11	7	nao	nao	nao	nenhum	sim	40	sim	sim	nao	sg capilar	1	negativo		sim	0		negativo		0	no	assintomatico	8	8	8	8	8
19apr2013	30dias	15			319	53	female	amazonia legal		deus e pai	reserva porto dias	pae porto dias	15	1500	indice	5	53	53	53	sim	nao	nao	pesca/caca/dormerio	sim	1	sim	nao	sim	sg capilar	1	negativo		sim	0		negativo		0	no	assintomatico	8	8	8	8	8
2013-03-07	baseline	12			667	11	male	amazonia legal	mar	linha 5	porto luiz I	pds gleba porto luiz	12.4	1241	vizinho	6	11	.25	.25	nao	nao	nao	nenhum	nao	888	nao se aplica	nao se aplica	nao	sg capilar	1	negativo		sim	0		negativo		0	no	assintomatico	8	8	8	8	8
2013-06-05	30dias	22			1190	9	female	amazonia legal		da manga	reserva porto dias	pae porto dias	22.01	22102	controles	4	10	5	5	nao	nao	nao	nenhum	nao	888	nao se aplica	nao se aplica	nao	sg capilar	1	negativo		sim	0		negativo		0	no	assintomatico	8	8	8	8	8
25may2013	60dias	16			266	9	female	amazonia legal		do cafe	projeto 2 redencao	pa redencao	16.2	1621	vizinho	5	9	1	1	nao	nao	nao	nenhum	sim	3	sim	nao	nao	sg capilar	1	negativo		sim	0		negativo		0		assintomatico	8	8	8	8	8
16apr2013	30dias	14			761	46	female	amazonia legal		linha principal	porto luiz I	pds gleba porto luiz	14.2	1421	vizinho	4	46	.08	.08	sim	nao	nao	pesca/caca/dormerio	nao	888	nao se aplica	nao se aplica	nao	sg capilar	1	negativo		sim	0		negativo		0	no	assintomatico	8	8	8	8	8
2013-11-13	180dias	23			1943	47	male	amazonia legal		do macari	orion	pa orion	23.6	2362	controles	5	47	3	3	sim	sim	sim	pesca/caca/dormerio	sim	3	sim	nao	nao	sg capilar	1	negativo		sim	0		negativo		0	no	assintomatico	8	8	8	8	8
04sep2013	60dias	38			1180	4	female	amazonia legal		linha 3	orion	pa orion	38.5	3851	vizinho	3	4	4	4	nao	nao	nao	nenhum	nao	888	nao se aplica	nao se aplica	nao	sg capilar	1	negativo		sim	0		negativo		0		sintomatico	1	0	0	0	0
2013-11-11	180dias	23			1948	60	female	extra amazonia		do macari	orion	pa orion	23.7	2372	controles	4	30	16	16	nao	nao	nao	nenhum	nao	888	nao se aplica	nao se aplica	nao	sg capilar	1	negativo		sim	0		negativo		0	no	assintomatico	8	8	8	8	8
08aug2013	60dias	32			1179	50	male	amazonia legal		linha 3	orion	pa orion	32.9	3292	controles	10	50	30	30	sim	sim	sim	pesca/caca/dormerio	sim	4	sim	sim	nao	sg capilar	1	negativo		sim	0		negativo		0		assintomatico	8	8	8	8	8
2013-07-14	30dias	41			1568	43	male	amazonia legal		dos posseiros	sto antonio peixoto	pa santo antonio peixoto	41.1	4111	vizinho	4	36	6	6	nao	nao	nao	nenhum	sim	8	sim	sim	nao	sg capilar	1	negativo		sim	0		negativo		0	no	assintomatico	8	8	8	8	8
02apr2013	baseline	19			658	19	female	amazonia legal	abr	linha 5	porto luiz I	pds gleba porto luiz	19.4	1941	vizinho	2	19	4	4	nao	nao	nao	nenhum	nao	888	nao se aplica	nao se aplica	nao	sg capilar	1	negativo		sim	0		negativo		0	no	assintomatico	8	8	8	8	8
2013-07-24	60dias	25			832	57	male	extra amazonia		campo novo	campo novo	pds gleba porto luiz	25.3	2531	vizinho	1	35	6	6	nao	nao	nao	nenhum	sim	60	sim	sim	nao	sg capilar	1	negativo		sim	0		negativo		0		assintomatico	8	8	8	8	8
07aug2013	180dias	2			784	10	female	amazonia legal		br 364	sao joao do balanceio	pa sao joao do balanceio	2.8	282	controles	5	10	4	4	nao	nao	nao	nenhum	nao	888	nao se aplica	nao se aplica	nao	sg capilar	1	negativo		sim	0		negativo		0	no	assintomatico	8	8	8	8	8
06feb2013	baseline	2			376	6	female	amazonia legal	fev	br 364	sao joao do balanceio	pa sao joao do balanceio	2.6	262	controles	6	6	.33	.33	nao	nao	nao	nenhum	nao	888	nao se aplica	nao se aplica	nao	sg capilar	1	negativo		sim	0		negativo		0	no	assintomatico	8	8	8	8	8
11oct2013	180dias	17			150	20	male	amazonia legal		linha 7	sto antonio peixoto	pa santo antonio peixoto	17.8	1782	controles	11	20	20	20	sim	sim	sim	pesca/caca/dormerio	sim	7	nao	sim	nao	sg capilar	1	negativo		sim	0		negativo		0	no	assintomatico	8	8	8	8	8
05aug2013	60dias	30			956	7	male	amazonia legal		linha 5	porto luiz I	pds gleba porto luiz	30.4	3041	vizinho	8	7	.67	.67	nao	nao	nao	nenhum	nao	888	nao se aplica	nao se aplica	nao	sg capilar	1	negativo		sim	0		negativo		0		assintomatico	8	8	8	8	8
08aug2013	60dias	32			1170	42	female	amazonia legal		linha 3	orion	pa orion	32.9	3292	controles	10	42	20	20	nao	nao	nao	nenhum	sim	1	nao sabe/lembra	nao sabe/lembra	nao	sg capilar	1	negativo		sim	0		negativo		0		assintomatico	8	8	8	8	8
28apr2013	60dias	10			397	8	male	amazonia legal		linha principal	sto antonio peixoto	pa santo antonio peixoto	10.7	1072	controles	5	8	5	5	sim	nao	nao	pesca/caca/dormerio	nao	888	nao se aplica	nao se aplica	nao	sg capilar	1	negativo		sim	0		negativo		0		assintomatico	8	8	8	8	8
16dec2013	180dias	40	index case		1350	17	female	amazonia legal		linha principal	porto luiz I	pds gleba porto luiz	40	4000	indice	6	17	1.25	1.25	nao	nao	nao	nenhum	sim	1	nao sabe/lembra	nao sabe/lembra	sim	sg capilar	1	negativo		sim	0		negativo		0	yes	sintomatico	0	1	0	0	0
08aug2013	60dias	32			1167	17	female	amazonia legal		linha 3	orion	pa orion	32.7	3272	controles	4	17	7	7	nao	nao	nao	nenhum	nao	888	nao se aplica	nao se aplica	nao	sg capilar	1	negativo		sim	0		negativo		0		assintomatico	8	8	8	8	8
2013-07-05	30dias	32			930	9	female	amazonia legal		linha 5	orion	pa orion	32.2	3221	vizinho	5	9	9	9	nao	nao	nao	nenhum	sim	3	sim	nao	nao	sg capilar	1	negativo		sim	0		negativo		0	no	assintomatico	8	8	8	8	8
2013-03-13	30dias	5			491	33	male	extra amazonia		do pele	sao joao do balanceio	pa sao joao do balanceio	5.01	5102	controles	3	20	2	2	sim	sim	sim	pesca/caca/dormerio	nao	888	nao se aplica	nao se aplica	nao	sg capilar	1	negativo		sim	0		negativo		0	no	assintomatico	8	8	8	8	8
10aug2013	60dias	32			1165	32	female	amazonia legal		linha 3	orion	pa orion	32.7	3272	controles	4	32	20	.58	nao	nao	nao	nenhum	sim	3	nao sabe/lembra	nao sabe/lembra	nao	sg capilar	1	negativo		sim	0		negativo		0		assintomatico	8	8	8	8	8
2013-06-22	30dias	25			1457	44	male	extra amazonia		linha 3	orion	pa orion	25.8	2582	controles	4	40	13	13	sim	nao	nao	pesca/caca/dormerio	sim	6	sim	sim	nao	sg capilar	1	negativo		sim	0		negativo		0	no	assintomatico	8	8	8	8	8
2013-07-24	60dias	24			61	50	male	extra amazonia		linha principal	porto luiz I	pds gleba porto luiz	24.4	2441	vizinho	2	17	4	4	nao	nao	nao	nenhum	sim	1	sim	sim	nao	sg capilar	1	negativo		sim	0		negativo		0		assintomatico	8	8	8	8	8
02dec2013	180dias	32			1173	7	female	amazonia legal		linha 3	orion	pa orion	32.9	3292	controles	10	7	7	7	nao	nao	nao	nenhum	nao	888	nao se aplica	nao se aplica	nao	sg capilar	1	negativo		sim	0		negativo		0	no	assintomatico	8	8	8	8	8
10may2013	60dias	12			280	13	male	amazonia legal		linha 5	porto luiz I	pds gleba porto luiz	12	1200	indice	3	13	5	5	nao	nao	nao	nenhum	sim	3	sim	nao	sim	sg capilar	1	negativo		sim	0		negativo		0		assintomatico	8	8	8	8	8
2013-06-27	60dias	21			1161	41	female	amazonia legal		linha 3	orion	pa orion	21.9	2192	controles	2	41	12	12	sim	nao	nao	pesca/caca/dormerio	sim	1	nao sabe/lembra	nao sabe/lembra	nao	sg capilar	1	negativo		sim	0		negativo		0		assintomatico	8	8	8	8	8
22may2013	60dias	15			1160	4	female	amazonia legal		eletronica 2	reserva porto dias	pae porto dias	15.9	1592	controles	5	4	4	4	nao	nao	nao	nenhum	nao	888	nao se aplica	nao se aplica	nao	sg capilar	1	negativo		sim	0		negativo		0		assintomatico	8	8	8	8	8
2013-07-08	30dias	33			971	6	male	amazonia legal		linha principal	porto luiz I	pds gleba porto luiz	33.2	3321	vizinho	5	6	2	2	nao	nao	nao	nenhum	nao	888	nao se aplica	nao se aplica	nao	sg capilar	1	negativo		sim	0		negativo		0	no	assintomatico	8	8	8	8	8
13dec2013	180dias	37			1244	11	female	amazonia legal		portelinha	nossa sra rainha da paz	pa redencao	37.3	3731	vizinho	6	11	4	4	nao	nao	nao	nenhum	nao	888	nao se aplica	nao se aplica	nao	sg capilar	1	negativo		sim	0		negativo		0	no	assintomatico	8	8	8	8	8
2013-03-08	30dias	5			42	6	female	amazonia legal		linha 5	porto luiz I	pds gleba porto luiz	5	500	indice	7	6	.42	.42	nao	nao	nao	nenhum	sim	888	nao se aplica	nao se aplica	sim	sg capilar	1	negativo		sim	0		negativo		1	no	assintomatico	8	8	8	8	8
12apr2013	30dias	13			306	13	female	amazonia legal		linha 5	sto antonio peixoto	pa santo antonio peixoto	13	1300	indice	6	13	13	13	sim	nao	nao	pesca/caca/dormerio	nao	888	nao se aplica	nao se aplica	nao	sg capilar	1	negativo		sim	0		negativo		0	no	assintomatico	8	8	8	8	8
21dec2013	180dias	37			1257	39	female	amazonia legal		portelinha	nossa sra rainha da paz	pa redencao	37.6	3761	vizinho	4	39	6	6	nao	nao	nao	nenhum	sim	999	nao sabe/lembra	nao sabe/lembra	nao	sg capilar	1	negativo		sim	0		negativo		0	no	assintomatico	8	8	8	8	8
2013-03-06	baseline	9			1750	18	male	amazonia legal	fev	do carlao	reserva porto dias	pae porto dias	9.8	982	controles	6	18	7	7	sim	sim	sim	pesca/caca/dormerio	sim	1	nao sabe/lembra	nao sabe/lembra	nao	sg capilar	1	negativo		sim	0		negativo		0	no	assintomatico	8	8	8	8	8
02aug2013	60dias	26			313	64	male	extra amazonia		linha 3	sao joao do balanceio	pa sao joao do balanceio	26.7	2672	controles	2	54	10	10	nao	nao	nao	nenhum	sim	1	nao sabe/lembra	nao sabe/lembra	nao	sg capilar	1	negativo		sim	0		negativo		0		assintomatico	8	8	8	8	8
2013-06-20	60dias	18			771	7	male	amazonia legal		linha 1 floresta	sao joao do balanceio	pa sao joao do balanceio	18.8	1882	controles	4	7	7	2	sim	nao	nao	pesca/caca/dormerio	sim	1	sim	nao	nao	sg capilar	1	negativo		sim	0		negativo		0		assintomatico	8	8	8	8	8
2013-07-06	30dias	29			1387	47	female	extra amazonia		linha 3	gleba cumaru	pad pedro peixoto	29.01	29102	controles	2	30	20	20	nao	nao	nao	nenhum	nao	888	nao se aplica	nao se aplica	nao	sg capilar	1	negativo		sim	0		negativo		0	no	assintomatico	8	8	8	8	8
10aug2013	180dias	5			507	16	female	amazonia legal		do pele	sao joao do balanceio	pa sao joao do balanceio	5.6	562	controles	7	16	16	16	nao	nao	nao	nenhum	nao	888	nao se aplica	nao se aplica	nao	sg capilar	1	negativo		sim	0		negativo		0	no	assintomatico	8	8	8	8	8
2013-03-08	baseline	10			398	34	female	amazonia legal	fev	linha 6	sto antonio peixoto	pa santo antonio peixoto	10.8	1082	controles	3	34	3	3	nao	nao	nao	nenhum	sim	1	sim	nao	nao	sg capilar	1	negativo		sim	0		negativo		0	no	assintomatico	8	8	8	8	8
05may2013	60dias	10			618	.67	female	amazonia legal		linha principal	porto luiz I	pds gleba porto luiz	10.5	1051	vizinho	5	.67	.67	.67	nao	nao	nao	nenhum	nao	888	nao se aplica	nao se aplica	nao	sg capilar	1	negativo		sim	0		negativo		0		assintomatico	8	8	8	8	8
2013-06-24	30dias	27			1302	7	female	amazonia legal		linha 1	gleba cumaru	pad pedro peixoto	27.9	2792	controles	6	7	.17	.17	nao	nao	nao	nenhum	nao	888	nao se aplica	nao se aplica	nao	sg capilar	1	negativo		sim	0		negativo		0	no	assintomatico	8	8	8	8	8
18apr2013	baseline	21			646	15	male	amazonia legal	abr	linha 5	orion	pa orion	21.3	2131	vizinho	3	15	4	4	sim	nao	sim	pesca/caca/dormerio	nao	888	nao se aplica	nao se aplica	nao	sg capilar	1	negativo		sim	0		negativo		0	no	assintomatico	8	8	8	8	8
11sep2013	180dias	12			679	14	female	amazonia legal		linha 5	porto luiz I	pds gleba porto luiz	12.2	1221	vizinho	5	14	5	5	nao	nao	nao	nenhum	nao	888	nao se aplica	nao se aplica	nao	sg capilar	1	negativo		sim	0		negativo		0	no	assintomatico	8	8	8	8	8
2013-06-06	baseline	33			1400	37	male	amazonia legal	jun	linha principal	porto luiz I	pds gleba porto luiz	33.5	3351	vizinho	7	37	1.17	1.17	sim	sim	sim	pesca/caca/dormerio	sim	15	sim	sim	nao	sg capilar	1	negativo		sim	0		negativo		0	no	assintomatico	8	8	8	8	8
2013-03-20	30dias	7			1155	20	male	amazonia legal		da gata	reserva porto dias	pae porto dias	7.6	762	controles	3	20	.5	.5	sim	nao	nao	pesca/caca/dormerio	sim	2	sim	nao	nao	sg capilar	1	negativo		sim	0		negativo		0	no	assintomatico	8	8	8	8	8
05apr2013	60dias	2			384	37	male	amazonia legal		br 364	sao joao do balanceio	pa sao joao do balanceio	2.7	272	controles	6	37	.25	.25	nao	nao	nao	nenhum	sim	23	sim	sim	nao	sg capilar	1	negativo		sim	0		negativo		0		assintomatico	8	8	8	8	8
12apr2013	30dias	13			1697	30	male	amazonia legal		linha 5	sto antonio peixoto	pa santo antonio peixoto	13.6	1361	vizinho	5	32	.17	.17	sim	sim	sim	pesca/caca/dormerio	sim	1	nao sabe/lembra	nao sabe/lembra	nao	sg capilar	1	negativo		sim	0		negativo		0	no	assintomatico	8	8	8	8	8
14apr2013	60dias	8			1136	22	female	amazonia legal		da gata	reserva porto dias	pae porto dias	8.9	892	controles	4	22	4	4	sim	nao	nao	pesca/caca/dormerio	nao	888	nao se aplica	nao se aplica	nao	sg capilar	1	negativo		sim	0		negativo		0		assintomatico	8	8	8	8	8
12sep2013	180dias	12			668	9	male	amazonia legal		linha 5	porto luiz I	pds gleba porto luiz	12.4	1241	vizinho	6	9	.25	.25	nao	nao	nao	nenhum	nao	888	nao se aplica	nao se aplica	nao	sg capilar	1	negativo		sim	0		negativo		0	no	assintomatico	8	8	8	8	8
15aug2013	30dias	41			1581	56	female	amazonia legal		dos posseiros	sto antonio peixoto	pa santo antonio peixoto	41.4	4141	vizinho	3	56	16	16	sim	sim	sim	pesca/caca/dormerio	nao	888	nao se aplica	nao se aplica	nao	sg capilar	1	negativo		sim	0		negativo		0	no	assintomatico	8	8	8	8	8
2013-06-06	baseline	34			989	45	male	extra amazonia	jun	linha 2	porto luiz II	pds gleba porto luiz	34.4	3441	vizinho	4	15	6	6	nao	nao	nao	nenhum	nao	888	nao se aplica	nao se aplica	nao	sg capilar	1	negativo		sim	0		negativo		0	no	assintomatico	8	8	8	8	8
22may2013	30dias	21			641	7	female	amazonia legal		linha 5	orion	pa orion	21.2	2121	vizinho	8	7	7	7	nao	nao	nao	nenhum	nao	888	nao se aplica	nao se aplica	nao	sg capilar	1	negativo		sim	0		negativo		0	no	assintomatico	8	8	8	8	8
2013-11-23	180dias	26			1505	15	male	amazonia legal		linha 3	sao joao do balanceio	pa sao joao do balanceio	26.12	26122	controles	9	15	14	14	sim	nao	sim	pesca/caca/dormerio	nao	888	nao se aplica	nao se aplica	nao	sg capilar	1	negativo		sim	0		negativo		0	no	assintomatico	8	8	8	8	8
11feb2013	baseline	7			605	4	female	amazonia legal	fev	ramal do carlao	reserva porto dias	pae porto dias	7.4	741	vizinho	5	4	4	4	nao	nao	nao	nenhum	nao	888	nao se aplica	nao se aplica	nao	sg capilar	1	negativo		sim	0		negativo		0	no	assintomatico	8	8	8	8	8
05apr2013	baseline	17			864	17	male	amazonia legal	abr	linha 7	sto antonio peixoto	pa santo antonio peixoto	17.8	1782	controles	11	17	.08	.08	sim	sim	sim	pesca/caca/dormerio	sim	5	sim	sim	nao	sg capilar	1	negativo		sim	0		negativo		0	no	assintomatico	8	8	8	8	8
02apr2013	60dias	1			7	5	female	amazonia legal		linha 2	sao joao do balanceio	pa sao joao do balanceio	1.1	111	vizinho	4	5	3	.5	nao	nao	nao	nenhum	nao	888	nao se aplica	nao se aplica	nao	sg capilar	1	negativo		sim	0		negativo		0		assintomatico	8	8	8	8	8
30apr2013	baseline	22			1002	57	female	amazonia legal	abr	do carleto	reserva porto dias	pae porto dias	22.4	2241	vizinho	3	57	24	24	nao	nao	nao	nenhum	sim	20	sim	sim	nao	sg capilar	1	negativo		sim	0		negativo		0	no	assintomatico	8	8	8	8	8
11sep2013	180dias	10			399	9	female	amazonia legal		linha 6	sto antonio peixoto	pa santo antonio peixoto	10.8	1082	controles	3	9	3	3	nao	nao	nao	nenhum	nao	888	nao se aplica	nao se aplica	nao	sg capilar	1	negativo		sim	0		negativo		0	no	assintomatico	8	8	8	8	8
05oct2013	180dias	18			620	5	female	amazonia legal		linha principal	porto luiz I	pds gleba porto luiz	18.2	1821	vizinho	7	5	5	5	nao	nao	nao	nenhum	nao	888	nao se aplica	nao se aplica	nao	sg capilar	1	negativo		sim	0		negativo		0	no	assintomatico	8	8	8	8	8
14apr2013	60dias	8			1124	42	female	amazonia legal		da gata	reserva porto dias	pae porto dias	8.7	872	controles	5	42	5	5	nao	nao	nao	nenhum	sim	10	sim	sim	nao	sg capilar	1	negativo		sim	0		negativo		0		assintomatico	8	8	8	8	8
16sep2013	180dias	13			1699	3	male	amazonia legal		linha 5	sto antonio peixoto	pa santo antonio peixoto	13.6	1361	vizinho	5	3	.17	.17	nao	nao	nao	nenhum	nao	888	nao se aplica	nao se aplica	nao	sg capilar	1	negativo		sim	0		negativo		0	no	assintomatico	8	8	8	8	8
2013-03-08	30dias	5			111	46	female	amazonia legal		linha 5	porto luiz I	pds gleba porto luiz	5.1	511	vizinho	5	46	4	4	nao	nao	nao	nenhum	sim	10	sim	sim	sim	sg capilar	1	negativo		sim	0		negativo		0	no	assintomatico	8	8	8	8	8
16dec2013	180dias	40			1352	1.67	male	amazonia legal		linha principal	porto luiz I	pds gleba porto luiz	40	4000	indice	6	1.67	1.67	1.67	nao	nao	nao	nenhum	nao	888	nao se aplica	nao se aplica	nao	sg capilar	1	negativo		sim	0		negativo		0	no	assintomatico	8	8	8	8	8
22may2013	30dias	21			1086	59	male	amazonia legal		linha 5	orion	pa orion	21.7	2171	vizinho	3	59	9	9	sim	sim	sim	pesca/caca/dormerio	sim	5	sim	nao	nao	sg capilar	1	negativo		sim	0		negativo		0	no	assintomatico	8	8	8	8	8
2013-07-05	60dias	22			711	2	male	amazonia legal		do carleto	reserva porto dias	pae porto dias	22	2200	indice	11	2	2	2	nao	nao	nao	nenhum	nao	888	nao se aplica	nao se aplica	nao	sg capilar	1	negativo		sim	0		negativo		0		assintomatico	8	8	8	8	8
14sep2013	180dias	13			372	9	male	amazonia legal		linha 5	sto antonio peixoto	pa santo antonio peixoto	13.2	1321	vizinho	3	9	9	1	sim	nao	nao	pesca/caca/dormerio	nao	888	nao se aplica	nao se aplica	nao	sg capilar	1	negativo		sim	0		negativo		0	no	assintomatico	8	8	8	8	8
02aug2013	30dias	37			1232	2.67	male	amazonia legal		nossa sra rainha da paz	nossa sra rainha da paz	pa redencao	37	3700	indice	8	2.7	2.7	2.7	nao	nao	nao	nenhum	nao	888	nao se aplica	nao se aplica	nao	sg capilar	1	negativo		sim	0		negativo		0	no	assintomatico	8	8	8	8	8
2013-06-15	60dias	20			569	76	male	extra amazonia		br 364	sto antonio peixoto	pa santo antonio peixoto	20.2	2021	vizinho	2	43	43	43	nao	nao	nao	nenhum	sim	10	sim	sim	nao	sg capilar	1	negativo		sim	0		negativo		0		assintomatico	8	8	8	8	8
2013-06-15	60dias	20			598	6	female	amazonia legal		linha 10	sao joao do balanceio	pa sao joao do balanceio	20.7	2072	controles	7	6	6	6	nao	nao	nao	nenhum	nao	888	nao se aplica	nao se aplica	nao	sg capilar	1	negativo		sim	0		negativo		0		assintomatico	8	8	8	8	8
06apr2013	baseline	17			145	19	female	amazonia legal	abr	linha 7	sto antonio peixoto	pa santo antonio peixoto	17.7	1772	controles	3	19	4	4	sim	nao	nao	pesca/caca/dormerio	sim	9	sim	sim	nao	sg capilar	1	negativo		sim	0		negativo		0	no	assintomatico	8	8	8	8	8
14aug2013	30dias	39			1322	30	female	extra amazonia		linha 3	porto luiz II	pds gleba porto luiz	39.3	3931	vizinho	8	30	6	6	nao	nao	nao	nenhum	nao	888	nao se aplica	nao se aplica	nao	sg capilar	1	negativo		sim	0		negativo		0	no	assintomatico	8	8	8	8	8
04aug2013	30dias	38			1931	40	male	amazonia legal		do bengala	orion	pa orion	38.6	3862	controles	3	40	15	15	nao	nao	nao	nenhum	nao	888	nao se aplica	nao se aplica	nao	sg capilar	1	negativo		sim	0		negativo		0	no	assintomatico	8	8	8	8	8
2013-07-11	baseline	41			1575	31	female	extra amazonia	jul	dos posseiros	seringal triunfo	pa santo antonio peixoto	41.3	4131	vizinho	2	30	5	5	sim	sim	sim	pesca/caca/dormerio	nao	888	nao se aplica	nao se aplica	nao	sg capilar	1	negativo		sim	0		negativo		0	no	assintomatico	8	8	8	8	8
10aug2013	60dias	32			1464	13	male	amazonia legal		linha 3	orion	pa orion	32.6	3252	controles	4	13	8	8	nao	nao	nao	nenhum	nao	888	nao se aplica	nao se aplica	nao	sg capilar	1	negativo		sim	0		negativo		0		assintomatico	8	8	8	8	8
03oct2013	180dias	16			472	.83	female	amazonia legal		quadra 27	projeto 2 redencao	pa redencao	16.01	16102	controles	5	.83	.83	.83	nao	nao	nao	nenhum	nao	888	nao se aplica	nao se aplica	nao	sg capilar	1	negativo		sim	0		negativo		0	no	assintomatico	8	8	8	8	8
2013-03-30	30dias	9			254	15	female	amazonia legal		do paulao	reserva porto dias	pae porto dias	9	900	indice	9	15	15	6	sim	nao	nao	pesca/caca/dormerio	sim	5	sim	nao	sim	sg capilar	1	negativo		sim	0		negativo		0	no	assintomatico	8	8	8	8	8
2013-11-27	180dias	28			95	50	male	extra amazonia		campo novo	campo novo	pds gleba porto luiz	28	2800	indice	5	37	6	6	sim	nao	sim	pesca/caca/dormerio	sim	10	sim	sim	nao	sg capilar	1	negativo		sim	0		negativo		0	no	assintomatico	8	8	8	8	8
23oct2013	180dias	21			639	14	female	amazonia legal		linha 5	orion	pa orion	21.2	2121	vizinho	8	14	14	14	nao	nao	nao	nenhum	nao	888	nao se aplica	nao se aplica	nao	sg capilar	1	negativo		sim	0		negativo		0	no	assintomatico	8	8	8	8	8
01apr2013	baseline	17			673	36	female	extra amazonia	abr	linha 5	porto luiz I	pds gleba porto luiz	17.4	1741	vizinho	5	21	2	2	nao	nao	nao	nenhum	sim	2	sim	nao	nao	sg capilar	1	negativo		sim	0		negativo		0	yes	sintomatico	1	1	0	0	1
15aug2013	60dias	30			1918	21	female	amazonia legal		linha 2	orion	pa orion	30.7	3072	controles	3	21	.5	.5	nao	nao	nao	nenhum	nao	888	nao se aplica	nao se aplica	nao	sg capilar	1	negativo		sim	0		negativo		0		assintomatico	8	8	8	8	8
20sep2013	180dias	15			478	8	male	amazonia legal		deus e pai	reserva porto dias	pae porto dias	15.4	1541	vizinho	3	8	8	8	nao	nao	nao	nenhum	sim	888	nao se aplica	nao se aplica	sim	sg capilar	1	negativo		sim	0		negativo		0	no	assintomatico	8	8	8	8	8
2013-06-20	30dias	24			803	13	male	amazonia legal		linha principal	porto luiz I	pds gleba porto luiz	24	2400	indice	7	13	5	5	sim	nao	nao	pesca/caca/dormerio	nao	888	nao se aplica	nao se aplica	nao	sg capilar	1	negativo		sim	0		negativo		0	no	assintomatico	8	8	8	8	8
11oct2013	180dias	17			198	43	male	amazonia legal		linha 7	sto antonio peixoto	pa santo antonio peixoto	17.01	17102	controles	7	43	43	5	sim	nao	sim	pesca/caca/dormerio	sim	10	sim	sim	nao	sg capilar	1	negativo		sim	0		negativo		0	no	assintomatico	8	8	8	8	8
09apr2013	60dias	7			174	10	female	amazonia legal		do carlao	reserva porto dias	pae porto dias	7.1	711	vizinho	5	10	10	10	nao	nao	nao	nenhum	nao	888	nao se aplica	nao se aplica	nao	sg capilar	1	negativo		sim	0		negativo		0		assintomatico	8	8	8	8	8
10oct2013	180dias	17			142	20	female	amazonia legal		linha 7	sto antonio peixoto	pa santo antonio peixoto	17.6	1762	controles	13	20	2	2	nao	nao	nao	nenhum	nao	888	nao se aplica	nao se aplica	nao	sg capilar	1	negativo		sim	0		negativo		0	no	assintomatico	8	8	8	8	8
29may2013	60dias	16			472	.83	female	amazonia legal		quadra 27	projeto 2 redencao	pa redencao	16.01	16102	controles	5	.83	.83	.83	nao	nao	nao	nenhum	nao	888	nao se aplica	nao se aplica	nao	sg capilar	1	negativo		sim	0		negativo		0		sintomatico	1	1	0	0	0
12dec2013	180dias	35			1709	34	male	amazonia legal		eletronica 1	sto antonio peixoto	pa santo antonio peixoto	35.9	3592	controles	3	34	15	15	nao	nao	nao	nenhum	sim	1	nao	sim	nao	sg capilar	1	negativo		sim	0		negativo		0	no	assintomatico	8	8	8	8	8
10aug2013	30dias	39			1314	42	female	amazonia legal		linha 3	porto luiz II	pds gleba porto luiz	39.1	3911	vizinho	3	42	2	2	nao	nao	nao	nenhum	sim	2	sim	sim	nao	sg capilar	1	negativo		sim	0		negativo		0	no	assintomatico	8	8	8	8	8
07aug2013	60dias	32			923	54	female	amazonia legal		linha 5	orion	pa orion	32.1	3211	vizinho	5	54	2	2	sim	nao	sim	pesca/caca/dormerio	sim	20	sim	sim	nao	sg capilar	1	negativo		sim	0		negativo		0		assintomatico	8	8	8	8	8
08aug2013	60dias	32			1480	38	male	extra amazonia		linha 3	orion	pa orion	32.5	3251	vizinho	5	30	16	16	sim	sim	sim	pesca/caca/dormerio	sim	4	sim	sim	nao	sg capilar	1	negativo		sim	0		negativo		0		assintomatico	8	8	8	8	8
2013-06-08	60dias	17			1438	22	female	amazonia legal		linha 5	porto luiz I	pds gleba porto luiz	17.2	1721	vizinho	4	22	.17	.17	nao	nao	nao	nenhum	sim	1	sim	nao	nao	sg capilar	1	negativo		sim	0		negativo		0		assintomatico	8	8	8	8	8
22may2013	baseline	27			1042	47	female	amazonia legal	mai	linha 5	porto luiz I	pds gleba porto luiz	27.5	2751	vizinho	2	47	.33	.33	nao	nao	nao	nenhum	sim	3	sim	sim	nao	sg capilar	1	negativo		sim	0		negativo		0	no	assintomatico	8	8	8	8	8
10aug2013	60dias	32			1482	7	female	amazonia legal		linha 3	orion	pa orion	32.5	3251	vizinho	5	7	7	7	nao	nao	nao	nenhum	nao	888	nao se aplica	nao se aplica	nao	sg capilar	1	negativo		sim	0		negativo		0		assintomatico	8	8	8	8	8
10aug2013	60dias	32			1483	3	male	amazonia legal		linha 3	orion	pa orion	32.5	3251	vizinho	5	3	3	3	nao	nao	nao	nenhum	nao	888	nao se aplica	nao se aplica	nao	sg capilar	1	negativo		sim	0		negativo		0		assintomatico	8	8	8	8	8
27feb2013	baseline	9			860	8	male	amazonia legal	fev	porto luiz fb	reserva porto dias	pae porto dias	9.3	931	vizinho	6	8	8	8	sim	nao	nao	pesca/caca/dormerio	sim	1	sim	nao	nao	sg capilar	1	negativo		sim	0		negativo		0	yes	sintomatico	1	0	0	0	0
04apr2013	60dias	1			29	57	female	amazonia legal		linha 2	sao joao do balanceio	pa sao joao do balanceio	1.3	131	vizinho	7	57	40	14	nao	nao	nao	nenhum	sim	4	sim	sim	nao	sg capilar	1	negativo		sim	0		negativo		0		assintomatico	8	8	8	8	8
06apr2013	60dias	2			388	15	male	amazonia legal		br 364	sao joao do balanceio	pa sao joao do balanceio	2.8	282	controles	5	15	15	10	nao	nao	nao	nenhum	sim	1	nao sabe/lembra	nao sabe/lembra	nao	sg capilar	1	negativo		sim	0		negativo		0		assintomatico	8	8	8	8	8
08feb2013	baseline	5			105	5	female	amazonia legal	fev	linha 5	porto luiz I	pds gleba porto luiz	5.5	551	vizinho	5	5	4	4	nao	nao	nao	nenhum	nao	888	nao se aplica	nao se aplica	nao	sg capilar	1	negativo		sim	0		negativo		0	no	assintomatico	8	8	8	8	8
2013-06-08	60dias	16			1766	35	female	amazonia legal		quadra 24	projeto 2 redencao	pa redencao	16.7	1672	controles	12	35	30	10	sim	nao	nao	pesca/caca/dormerio	sim	1	nao sabe/lembra	nao sabe/lembra	nao	sg capilar	1	negativo		sim	0		negativo		0		assintomatico	8	8	8	8	8
2013-07-25	60dias	26			842	.75	female	amazonia legal		br 364	sao joao do balanceio	pa sao joao do balanceio	26	2600	indice	5	.75	.08	.08	nao	nao	nao	nenhum	nao	888	nao se aplica	nao se aplica	nao	sg capilar	1	negativo		sim	0		negativo		0		assintomatico	8	8	8	8	8
2013-07-29	60dias	24			1490	37	female	extra amazonia		linha 3	orion	pa orion	24.6	2462	controles	6	28	10	10	nao	nao	nao	nenhum	sim	5	nao sabe/lembra	nao sabe/lembra	nao	sg capilar	1	negativo		sim	0		negativo		0		assintomatico	8	8	8	8	8
12aug2013	30dias	40			1827	26	male	amazonia legal		linha principal	porto luiz I	pds gleba porto luiz	40.6	4062	controles	4	26	9	9	sim	sim	sim	pesca/caca/dormerio	nao	888	nao se aplica	nao se aplica	nao	sg capilar	1	negativo		sim	0		negativo		0	no	assintomatico	8	8	8	8	8
27feb2013	baseline	9			861	14	male	amazonia legal	fev	porto luiz fb	reserva porto dias	pae porto dias	9.3	931	vizinho	6	14	14	8	nao	nao	nao	nenhum	nao	888	nao se aplica	nao se aplica	nao	sg capilar	1	negativo		sim					0	no	assintomatico	8	8	8	8	8
2013-07-01	30dias	30			872	7	female	amazonia legal		linha 5	porto luiz I	pds gleba porto luiz	30	3000	indice	8	7	7	.67	nao	nao	nao	nenhum	nao	888	nao se aplica	nao se aplica	nao	sg capilar	1	negativo		sim	0		negativo		0	yes	sintomatico	1	1	0	0	0
2013-03-18	baseline	13			1621	59	male	amazonia legal	mar	eletronica 1	sto antonio peixoto	pa santo antonio peixoto	13.11	13112	controles	5	59	17	4	sim	sim	sim	pesca/caca/dormerio	sim	10	sim	sim	nao	sg capilar	1	negativo		sim	0		negativo		0	no	assintomatico	8	8	8	8	8
02apr2013	baseline	19			662	5	female	amazonia legal	abr	linha 5	porto luiz I	pds gleba porto luiz	19.5	1951	vizinho	3	5	4	4	nao	nao	nao	nenhum	nao	888	nao se aplica	nao se aplica	nao	sg capilar	1	negativo		sim	0		negativo		0	no	assintomatico	8	8	8	8	8
28feb2013	baseline	10			714	36	male	amazonia legal	fev	linha 5	porto luiz I	pds gleba porto luiz	10.4	1041	vizinho	3	36	2	2	sim	nao	nao	pesca/caca/dormerio	sim	2	sim	sim	nao	sg capilar	1	negativo		sim	0		negativo		0	no	assintomatico	8	8	8	8	8
16apr2013	30dias	14			460	.83	female	amazonia legal		linha principal	porto luiz I	pds gleba porto luiz	14.1	1411	vizinho	5	.83	.83	.83	nao	nao	nao	nenhum	nao	888	nao se aplica	nao se aplica	nao	sg capilar	1	negativo		sim	0		negativo		0	no	assintomatico	8	8	8	8	8
2013-06-27	baseline	32			1167	17	female	amazonia legal	jun	linha 3	orion	pa orion	32.7	3272	controles	4	17	7	7	nao	nao	nao	nenhum	nao	888	nao se aplica	nao se aplica	nao	sg capilar	1	negativo		sim	0		negativo		0	no	assintomatico	8	8	8	8	8
29may2013	baseline	30			1539	2	female	amazonia legal	mai	linha principal	porto luiz I	pds gleba porto luiz	30.5	3051	vizinho	4	2	.5	.5	nao	nao	nao	nenhum	nao	888	nao se aplica	nao se aplica	nao	sg capilar	1	negativo		sim	0		negativo		0	no	assintomatico	8	8	8	8	8
28feb2013	baseline	10			618	.67	female	amazonia legal	fev	linha principal	porto luiz I	pds gleba porto luiz	10.5	1051	vizinho	5	.67	.67	.67	nao	nao	nao	nenhum	nao	888	nao se aplica	nao se aplica	nao	sg capilar	1	negativo		sim	0		negativo		0	no	assintomatico	8	8	8	8	8
03feb2013	baseline	1			1067	39	male	amazonia legal	jan	linha 10	sao joao do balanceio	pa sao joao do balanceio	1.9	192	controles	5	39	14	14	sim	nao	sim	pesca/caca/dormerio	sim	15	sim	sim	nao	sg capilar	1	negativo		sim	0		negativo		0	no	assintomatico	8	8	8	8	8
2013-03-08	30dias	5			85	7	female	amazonia legal		linha 5	porto luiz I	pds gleba porto luiz	5.3	531	vizinho	6	7	3	3	nao	nao	nao	nenhum	nao	888	nao se aplica	nao se aplica	nao	sg capilar	1	negativo		sim	0		negativo		0	no	assintomatico	8	8	8	8	8
04sep2013	60dias	38			1264	63	female	amazonia legal		linha 3	orion	pa orion	38.2	3821	vizinho	2	63	14	14	nao	nao	nao	nenhum	sim	1	sim	nao	nao	sg capilar	1	negativo		sim	0		negativo		0		assintomatico	8	8	8	8	8
17sep2013	60dias	39			1731	10	male	amazonia legal		do macari	orion	pa orion	39.9	3992	controles	7	10	4	4	sim	nao	nao	pesca/caca/dormerio	nao	888	nao se aplica	nao se aplica	nao	sg capilar	1	negativo		sim	0		negativo		0		assintomatico	8	8	8	8	8
30apr2013	baseline	22			1003	62	male	amazonia legal	abr	do carleto	reserva porto dias	pae porto dias	22.4	2241	vizinho	3	62	25	25	sim	nao	sim	pesca/caca/dormerio	sim	30	sim	sim	nao	sg capilar	1	negativo		sim	0		negativo		0	no	assintomatico	8	8	8	8	8
15feb2013	baseline	7			1135	38	male	amazonia legal	fev	ramal da gata	reserva porto dias	pae porto dias	7.8	782	controles	7	38	30	5	sim	nao	nao	pesca/caca/dormerio	sim	10	sim	sim	nao	sg capilar	1	negativo		sim	0		negativo		0	no	assintomatico	8	8	8	8	8
09sep2013	180dias	11			556	3	male	amazonia legal		quadra 17	projeto 2 redencao	pa redencao	11.2	1121	vizinho	4	3	3	3	nao	nao	nao	nenhum	nao	888	nao se aplica	nao se aplica	nao	sg capilar	1	negativo		sim	0		negativo		0	no	assintomatico	8	8	8	8	8
2013-07-13	30dias	35			1040	48	male	amazonia legal		do renato	sto antonio peixoto	pa santo antonio peixoto	35.5	3551	vizinho	4	48	48	16	sim	sim	sim	pesca/caca/dormerio	sim	20	sim	sim	nao	sg capilar	1	negativo		sim	0		negativo		0	no	assintomatico	8	8	8	8	8
03may2013	baseline	22			1204	6	male	amazonia legal	abr	da manga	reserva porto dias	pae porto dias	22.8	2282	controles	10	6	6	6	nao	nao	nao	nenhum	nao	888	nao se aplica	nao se aplica	nao	sg capilar	1	negativo		sim	0		negativo		0	no	assintomatico	8	8	8	8	8
20may2013	60dias	14			477	38	female	amazonia legal		linha 5	sto antonio peixoto	pa santo antonio peixoto	14.8	1482	controles	4	38	17	17	sim	sim	nao	pesca/caca/dormerio	sim	1	nao sabe/lembra	nao sabe/lembra	nao	sg capilar	1	negativo		sim	0		negativo		0		assintomatico	8	8	8	8	8
2013-11-20	180dias	26			844	32	female	amazonia legal		br 364	sao joao do balanceio	pa sao joao do balanceio	26.1	2611	vizinho	4	32	32	10	nao	nao	nao	nenhum	sim	1	sim	nao	nao	sg capilar	1	negativo		sim	0		negativo		0	no	assintomatico	8	8	8	8	8
2013-03-04	30dias	2			50	53	female	extra amazonia		br 364	sao joao do balanceio	pa sao joao do balanceio	2.1	211	vizinho	4	53	10	8	nao	nao	nao	nenhum	sim	1	sim	nao	nao	sg capilar	1	negativo		sim	0		negativo		0	no	assintomatico	8	8	8	8	8
13dec2013	180dias	37			1668	10	male	amazonia legal		portelinha	nossa sra rainha da paz	pa redencao	37.4	3741	vizinho	3	10	2	2	nao	nao	nao	nenhum	nao	888	nao se aplica	nao se aplica	nao	sg capilar	1	negativo		sim	0		negativo		0	no	assintomatico	8	8	8	8	8
2013-07-30	60dias	28			1898	4	male	amazonia legal		do bigode	pedro peixoto	pad pedro peixoto	28.11	28112	controles	3	4	.25	.25	nao	nao	nao	nenhum	nao	888	nao se aplica	nao se aplica	nao	sg capilar	1	negativo		sim	0		negativo		0		assintomatico	8	8	8	8	8
04feb2013	baseline	1			1075	59	female	amazonia legal	jan	linha 10	sao joao do balanceio	pa sao joao do balanceio	1.11	1112	controles	5	59	23	23	sim	nao	nao	pesca/caca/dormerio	sim	16	sim	sim	nao	sg capilar	1	negativo		sim	0		negativo		0	no	assintomatico	8	8	8	8	8
14dec2013	180dias	39			1313	16	female	amazonia legal		linha 3	porto luiz II	pds gleba porto luiz	39	3900	indice	5	16	5	5	nao	nao	nao	nenhum	sim	1	nao sabe/lembra	nao sabe/lembra	nao	sg capilar	1	negativo		sim	0		negativo		0	no	assintomatico	8	8	8	8	8
12aug2013	30dias	40			1348	38	male	extra amazonia		linha principal	porto luiz I	pds gleba porto luiz	40	4000	indice	6	30	9	9	nao	nao	nao	nenhum	sim	15	sim	sim	nao	sg capilar	1	negativo		sim	0		negativo		0	no	assintomatico	8	8	8	8	8
2013-07-25	60dias	26			840	29	male	amazonia legal		br 364	sao joao do balanceio	pa sao joao do balanceio	26	2600	indice	5	29	.67	.67	nao	nao	nao	nenhum	sim	30	sim	sim	nao	sg capilar	1	negativo		sim	0		negativo		0		assintomatico	8	8	8	8	8
2013-06-05	30dias	23			743	28	female	amazonia legal		linha principal	porto luiz I	pds gleba porto luiz	23.2	2321	vizinho	5	28	7	7	sim	nao	nao	pesca/caca/dormerio	nao	888	nao se aplica	nao se aplica	nao	sg capilar	1	negativo		sim	0		negativo		0	no	assintomatico	8	8	8	8	8
02may2013	60dias	9			1524	10	male	amazonia legal		do carlao	reserva porto dias	pae porto dias	9.01	9102	controles	6	10	10	10	sim	nao	nao	pesca/caca/dormerio	nao	888	nao se aplica	nao se aplica	nao	sg capilar	1	negativo		sim	0		negativo		0		assintomatico	8	8	8	8	8
25may2013	60dias	16			259	65	female	extra amazonia		do cafe	projeto 2 redencao	pa redencao	16.1	1611	vizinho	4	30	10	10	nao	nao	nao	nenhum	sim	3	nao	sim	nao	sg capilar	1	negativo		sim	0		negativo		0		assintomatico	8	8	8	8	8
2013-06-29	baseline	36			814	18	female	amazonia legal	jun	linha 5	porto luiz I	pds gleba porto luiz	36.9	3692	controles	4	18	4	2	nao	nao	nao	nenhum	nao	888	nao se aplica	nao se aplica	nao	sg capilar	1	negativo		sim	0		negativo		0	no	assintomatico	8	8	8	8	8
19may2013	60dias	14			1527	16	female	amazonia legal		linha 5	sto antonio peixoto	pa santo antonio peixoto	14.9	1492	controles	6	16	.08	.08	nao	nao	nao	nenhum	nao	888	nao se aplica	nao se aplica	nao	sg capilar	1	negativo		sim	0		negativo		0		assintomatico	8	8	8	8	8
02aug2013	60dias	26			1504	13	male	amazonia legal		linha 3	sao joao do balanceio	pa sao joao do balanceio	26.12	26122	controles	9	13	13	13	sim	nao	sim	pesca/caca/dormerio	nao	888	nao se aplica	nao se aplica	nao	sg capilar	1	negativo		sim	0		negativo		0		assintomatico	8	8	8	8	8
17oct2013	180dias	20			591	8	male	amazonia legal		linha 10	sao joao do balanceio	pa sao joao do balanceio	20.01	20102	controles	6	8	8	8	sim	nao	nao	pesca/caca/dormerio	sim	2	sim	sim	nao	sg capilar	1	negativo		sim	0		negativo		0	no	assintomatico	8	8	8	8	8
2013-06-21	30dias	25			826	36	male	extra amazonia		campo novo	campo novo	pds gleba porto luiz	25.2	2521	vizinho	7	26	5	5	sim	sim	sim	pesca/caca/dormerio	sim	20	sim	sim	nao	sg capilar	1	negativo		sim	0		negativo		0	no	assintomatico	8	8	8	8	8
08aug2013	60dias	33			1911	18	male	amazonia legal		do granada	pedro peixoto	pad pedro peixoto	33.8	3382	controles	5	18	18	18	nao	nao	nao	nenhum	sim	3	sim	nao	nao	sg capilar	1	negativo		sim	0		negativo		0		assintomatico	8	8	8	8	8
2013-06-06	baseline	33			1915	41	male	extra amazonia	jun	do granada	pedro peixoto	pad pedro peixoto	33.01	33102	controles	4	31	21	15	nao	nao	nao	nenhum	sim	15	sim	sim	nao	sg capilar	1	negativo		sim	0		negativo		0	no	assintomatico	8	8	8	8	8
2013-11-05	180dias	23			747	2	female	amazonia legal		linha principal	porto luiz I	pds gleba porto luiz	23.2	2321	vizinho	5	2	2	2	nao	nao	nao	nenhum	nao	888	nao se aplica	nao se aplica	nao	sg capilar	1	negativo		sim	0		negativo		0	no	assintomatico	8	8	8	8	8
30sep2013	180dias	16			260	43	female	extra amazonia		do cafe	projeto 2 redencao	pa redencao	16.1	1611	vizinho	4	20	14	4	nao	nao	nao	nenhum	sim	1	nao sabe/lembra	nao sabe/lembra	nao	sg capilar	1	negativo		sim	0		negativo		0	no	assintomatico	8	8	8	8	8
2013-07-12	60dias	22			1676	19	male	amazonia legal		da manga	reserva porto dias	pae porto dias	22.9	2292	controles	1	19	.42	.08	nao	nao	nao	nenhum	sim	15	sim	sim	sim	sg capilar	1	negativo		sim	0		negativo		0		assintomatico	8	8	8	8	8
2013-07-15	60dias	22			1203	37	female	extra amazonia		da manga	reserva porto dias	pae porto dias	22.8	2282	controles	10	20	2	2	nao	nao	nao	nenhum	sim	10	nao sabe/lembra	nao sabe/lembra	nao	sg capilar	1	negativo		sim	0		negativo		0		assintomatico	8	8	8	8	8
14feb2013	baseline	8			120	51	male	amazonia legal	fev	ramal do mano	reserva porto dias	pae porto dias	8.1	811	vizinho	2	51	22	.08	sim	nao	sim	pesca/caca/dormerio	sim	1	nao sabe/lembra	nao sabe/lembra	nao	sg venoso	1	negativo		sim	0		negativo		0	no	assintomatico	8	8	8	8	8
18apr2013	60dias	8			118	21	male	amazonia legal		do mano	reserva porto dias	pae porto dias	8	800	indice	3	21	21	21	sim	nao	sim	pesca/caca/dormerio	sim	10	sim	sim	sim	sg capilar	1	negativo		sim	0		negativo		1		assintomatico	8	8	8	8	8
14apr2013	60dias	8			1126	1.75	male	amazonia legal		da gata	reserva porto dias	pae porto dias	8.7	872	controles	5	1.75	1.75	1.75	nao	nao	nao	nenhum	nao	888	nao se aplica	nao se aplica	nao	sg capilar	1	negativo		sim	0		negativo		0		assintomatico	8	8	8	8	8
2013-06-13	60dias	17			664	21	male	amazonia legal		linha 7	sto antonio peixoto	pa santo antonio peixoto	17.8	1782	controles	11	21	15	15	nao	nao	nao	nenhum	nao	888	nao se aplica	nao se aplica	nao	sg capilar	1	negativo		sim	0		negativo		0		assintomatico	8	8	8	8	8
2013-06-27	baseline	36			1110	49	female	extra amazonia	jun	linha principal	porto luiz I	pds gleba porto luiz	36.4	3641	vizinho	3	25	.58	.58	nao	nao	nao	nenhum	sim	50	sim	sim	nao	sg capilar	1	negativo		sim	0		negativo		0	no	assintomatico	8	8	8	8	8
06dec2013	180dias	34			988	35	female	extra amazonia		linha 2	porto luiz II	pds gleba porto luiz	34.4	3441	vizinho	4	26	6	6	nao	nao	nao	nenhum	nao	888	nao se aplica	nao se aplica	nao	sg capilar	1	negativo		sim	0		negativo		0	no	assintomatico	8	8	8	8	8
06apr2013	baseline	17			147	14	female	amazonia legal	abr	linha 7	sto antonio peixoto	pa santo antonio peixoto	17.8	1782	controles	11	14	14	14	nao	nao	nao	nenhum	sim	1	nao sabe/lembra	nao sabe/lembra	nao	sg capilar	1	negativo		sim	0		negativo		0	no	assintomatico	8	8	8	8	8
2013-06-04	30dias	23			740	23	male	amazonia legal		linha principal	porto luiz I	pds gleba porto luiz	23	2300	indice	4	23	3	3	nao	nao	nao	nenhum	sim	1	sim	nao sabe/lembra	nao	sg capilar	1	negativo		sim	0		negativo		0	no	assintomatico	8	8	8	8	8
2013-06-13	baseline	35			1641	13	male	amazonia legal	jun	eletronica 1	sto antonio peixoto	pa santo antonio peixoto	35.7	3572	controles	4	13	13	13	nao	nao	nao	nenhum	nao	888	nao se aplica	nao se aplica	nao	sg capilar	1	negativo		sim	0		negativo		0	no	assintomatico	8	8	8	8	8
27dec2013	180dias	39			1310	45	female	extra amazonia		linha 3	porto luiz II	pds gleba porto luiz	39	3900	indice	5	26	5	5	nao	nao	nao	nenhum	sim	40	sim	sim	nao	sg capilar	1	negativo		sim	0		negativo		0	no	assintomatico	8	8	8	8	8
2013-07-25	60dias	25			831	31	male	amazonia legal		campo novo	campo novo	pds gleba porto luiz	25.4	2541	vizinho	3	31	1	1	sim	sim	sim	pesca/caca/dormerio	sim	80	sim	sim	nao	sg capilar	1	negativo		sim	0		negativo		0		assintomatico	8	8	8	8	8
11may2013	30dias	18			773	1	female	amazonia legal		linha 1 floresta	sao joao do balanceio	pa sao joao do balanceio	18.8	1882	controles	4	1	1	1	nao	nao	nao	nenhum	nao	888	nao se aplica	nao se aplica	nao	sg capilar	1	negativo		sim	0		negativo		0	no	assintomatico	8	8	8	8	8
2013-07-06	60dias	23			753	13	male	amazonia legal		linha principal	porto luiz I	pds gleba porto luiz	23.5	2351	vizinho	7	13	.42	.42	nao	nao	nao	nenhum	nao	888	nao se aplica	nao se aplica	nao	sg capilar	1	negativo		sim	0		negativo		0		assintomatico	8	8	8	8	8
2013-03-28	baseline	16			260	43	female	extra amazonia	mar	do cafe	projeto 2 redencao	pa redencao	16.1	1611	vizinho	4	20	14	4	nao	nao	nao	nenhum	sim	1	nao sabe/lembra	nao sabe/lembra	nao	sg capilar	1	negativo		sim	0		negativo		0	no	assintomatico	8	8	8	8	8
2013-11-14	180dias	22			1206	32	male	amazonia legal		da manga	reserva porto dias	pae porto dias	22.8	2282	controles	10	32	2	2	nao	nao	nao	nenhum	sim	3	nao sabe/lembra	nao sabe/lembra	nao	sg capilar	1	negativo		sim	0		negativo		0	no	assintomatico	8	8	8	8	8
16may2013	60dias	13			1590	43	female	amazonia legal		linha 5	sto antonio peixoto	pa santo antonio peixoto	13.5	1351	vizinho	4	43	31	11	nao	nao	nao	nenhum	sim	1	nao	sim	nao	sg capilar	1	negativo		sim	0		negativo		0		assintomatico	8	8	8	8	8
10may2013	60dias	10			370	6	female	amazonia legal		linha 5	porto luiz I	pds gleba porto luiz	10.6	1062	controles	5	6	6	3	nao	nao	nao	nenhum	nao	888	nao se aplica	nao se aplica	nao	sg capilar	1	negativo		sim	0		negativo		0		assintomatico	8	8	8	8	8
14oct2013	180dias	19			1993	52	female	amazonia legal		do 108	sao joao do balanceio	pa sao joao do balanceio	19.7	1972	controles	2	52	20	20	sim	nao	nao	pesca/caca/dormerio	sim	5	sim	sim	nao	sg capilar	1	negativo		sim	0		negativo		0	no	assintomatico	8	8	8	8	8
02apr2013	60dias	1			294	62	male	amazonia legal		linha 2	sao joao do balanceio	pa sao joao do balanceio	1.6	161	vizinho	3	48	14	7	nao	nao	sim	pesca/caca/dormerio	sim	70	sim	sim	nao	sg capilar	1	negativo		sim	0		negativo		0		assintomatico	8	8	8	8	8
07dec2013	180dias	34			990	8	female	amazonia legal		linha 2	porto luiz II	pds gleba porto luiz	34.4	3441	vizinho	4	8	6	6	nao	nao	nao	nenhum	nao	888	nao se aplica	nao se aplica	nao	sg capilar	1	negativo		sim	0		negativo		0	no	assintomatico	8	8	8	8	8
2013-06-09	baseline	34			1881	46	female	amazonia legal	jun	do bigode	pedro peixoto	pad pedro peixoto	34.01	34102	controles	2	46	20	20	nao	nao	nao	nenhum	sim	15	sim	sim	nao	sg capilar	1	negativo		sim	0		negativo		0	no	assintomatico	8	8	8	8	8
2013-11-11	180dias	23			1950	29	female	extra amazonia		do macari	orion	pa orion	23.7	2372	controles	4	29	16	16	nao	nao	nao	nenhum	nao	888	nao se aplica	nao se aplica	nao	sg capilar	1	negativo		sim	0		negativo		0	no	assintomatico	8	8	8	8	8
14apr2013	60dias	8			1137	4	female	amazonia legal		da gata	reserva porto dias	pae porto dias	8.9	892	controles	4	4	4	4	nao	nao	nao	nenhum	nao	888	nao se aplica	nao se aplica	nao	sg capilar	1	negativo		sim	0		negativo		0		assintomatico	8	8	8	8	8
08apr2013	60dias	3			519	9	male	amazonia legal		do pele	sao joao do balanceio	pa sao joao do balanceio	3.7	372	controles	5	9	9	9	sim	nao	nao	pesca/caca/dormerio	nao	888	nao se aplica	nao se aplica	nao	sg capilar	1	negativo		sim	0		negativo		0		assintomatico	8	8	8	8	8
2013-03-01	baseline	10			941	26	female	amazonia legal	fev	linha 5	porto luiz I	pds gleba porto luiz	10.1	1011	vizinho	8	26	.08	.08	sim	nao	nao	pesca/caca/dormerio	sim	2	sim	nao	sim	sg capilar	1	negativo		sim	0		negativo		0	no	assintomatico	8	8	8	8	8
01apr2013	baseline	18			620	5	female	amazonia legal	abr	linha 5	porto luiz I	pds gleba porto luiz	18.2	1821	vizinho	7	5	5	5	nao	nao	nao	nenhum	nao	888	nao se aplica	nao se aplica	nao	sg capilar	1	negativo		sim	0		negativo		0	no	assintomatico	8	8	8	8	8
12apr2013	30dias	12			282	15	female	amazonia legal		linha 5	porto luiz I	pds gleba porto luiz	12	1200	indice	3	15	4	4	nao	nao	nao	nenhum	sim	1	sim	nao	sim	sg capilar	1	negativo		sim	0		negativo		1	no	assintomatico	8	8	8	8	8
2013-07-02	30dias	31			888	11	female	amazonia legal		do pele	reserva porto dias	pae porto dias	31.2	3121	vizinho	4	11	6	6	sim	nao	nao	pesca/caca/dormerio	nao	888	nao se aplica	nao se aplica	nao	sg capilar	1	negativo		sim	0		negativo		0	no	assintomatico	8	8	8	8	8
06sep2013	60dias	37			1245	9	male	amazonia legal		nossa senhora rainha da paz	nossa sra rainha da paz	pa redencao	37.3	3731	vizinho	6	9	4	4	nao	nao	nao	nenhum	nao	888	nao se aplica	nao se aplica	nao	sg capilar	1	negativo		sim	0		negativo		0		assintomatico	8	8	8	8	8
2013-03-30	30dias	9			357	20	female	amazonia legal		do paulao	reserva porto dias	pae porto dias	9.3	931	vizinho	4	20	20	6	sim	nao	nao	pesca/caca/dormerio	nao	888	nao se aplica	nao se aplica	nao	sg capilar	1	negativo		sim	0		negativo		0	no	assintomatico	8	8	8	8	8
16sep2013	60dias	41			1569	11	female	amazonia legal		dos posseiros	seringal triunfo	pa santo antonio peixoto	41.1	4111	vizinho	4	11	6	6	nao	nao	nao	nenhum	nao	888	nao se aplica	nao se aplica	nao	sg capilar	1	negativo		sim	0		negativo		0		assintomatico	8	8	8	8	8
19apr2013	60dias	8			202	35	male	amazonia legal		terra alta	reserva porto dias	pae porto dias	8.2	821	vizinho	9	35	13	13	sim	sim	sim	pesca/caca/dormerio	sim	30	sim	sim	nao	sg capilar	1	negativo		sim	0		negativo		0		assintomatico	8	8	8	8	8
30sep2013	180dias	16			263	52	male	extra amazonia		do cafe	projeto 2 redencao	pa redencao	16.3	1631	vizinho	2	40	7	7	sim	nao	sim	pesca/caca/dormerio	sim	1	sim	nao	nao	sg capilar	1	negativo		sim	0		negativo		0	no	assintomatico	8	8	8	8	8
08aug2013	60dias	33			1910	23	male	amazonia legal		do granada	pedro peixoto	pad pedro peixoto	33.8	3382	controles	5	23	9	9	nao	nao	nao	nenhum	sim	2	nao sabe/lembra	nao sabe/lembra	nao	sg capilar	1	negativo		sim	0		negativo		0		assintomatico	8	8	8	8	8
30apr2013	baseline	22			711	2	male	amazonia legal	abr	do carleto	reserva porto dias	pae porto dias	22	2200	indice	11	2	2	2	nao	nao	nao	nenhum	nao	888	nao se aplica	nao se aplica	nao	sg capilar	1	negativo		sim	0		negativo		0	yes	sintomatico	1	0	0	0	0
06aug2013	180dias	1			1793	12	female	amazonia legal		linha 9	sao joao do balanceio	pa sao joao do balanceio	1.14	1142	controles	6	12	12	12	nao	nao	nao	nenhum	nao	888	nao se aplica	nao se aplica	nao	sg capilar	1	negativo		sim	0		negativo		0	no	assintomatico	8	8	8	8	8
2013-11-30	180dias	29			1377	9	female	amazonia legal		linha 3	gleba cumaru	pad pedro peixoto	29.7	2972	controles	5	9	9	9	nao	nao	nao	nenhum	nao	888	nao se aplica	nao se aplica	nao	sg capilar	1	negativo		sim	0		negativo		0	no	assintomatico	8	8	8	8	8
17sep2013	60dias	41			1581	56	female	amazonia legal		dos posseiros	seringal triunfo	pa santo antonio peixoto	41.5	4151	vizinho	3	56	16	16	sim	sim	sim	pesca/caca/dormerio	nao	888	nao se aplica	nao se aplica	nao	sg capilar	1	negativo		sim	0		negativo		0		assintomatico	8	8	8	8	8
2013-07-12	60dias	22			1191	78	male	extra amazonia		da manga	reserva porto dias	pae porto dias	22.01	22102	controles	4	35	5	5	sim	nao	sim	pesca/caca/dormerio	sim	8	sim	sim	nao	sg capilar	1	negativo		sim	0		negativo		0		assintomatico	8	8	8	8	8
21sep2013	180dias	14			132	7	female	amazonia legal		linha 5	sto antonio peixoto	pa santo antonio peixoto	14.6	1462	controles	9	7	7	7	nao	nao	nao	nenhum	nao	888	nao se aplica	nao se aplica	nao	sg capilar	1	negativo		sim	0		negativo		0	no	assintomatico	8	8	8	8	8
2013-11-25	180dias	27			1396	27	female	amazonia legal		linha 5	porto luiz I	pds gleba porto luiz	27.4	2741	vizinho	5	27	.5	.5	nao	nao	nao	nenhum	nao	888	nao se aplica	nao se aplica	nao	sg capilar	1	negativo		sim	0		negativo		0	no	assintomatico	8	8	8	8	8
14sep2013	180dias	12			402	58	male	amazonia legal		linha 6	sto antonio peixoto	pa santo antonio peixoto	12.7	1272	controles	2	58	40	19	nao	nao	nao	nenhum	sim	30	sim	sim	nao	sg capilar	1	negativo		sim	0		negativo		0	no	assintomatico	8	8	8	8	8
19apr2013	30dias	13			1616	25	female	amazonia legal		eletronica 1	sto antonio peixoto	pa santo antonio peixoto	13.7	1372	controles	2	25	1	1	sim	nao	nao	pesca/caca/dormerio	nao	888	nao se aplica	nao se aplica	nao	sg capilar	1	negativo		sim	0		negativo		0	no	assintomatico	8	8	8	8	8
2013-06-04	30dias	23			739	17	male	amazonia legal		linha principal	porto luiz I	pds gleba porto luiz	23	2300	indice	4	17	3	3	nao	nao	nao	nenhum	nao	888	nao se aplica	nao se aplica	nao	sg capilar	1	negativo		sim	0		negativo		0	no	assintomatico	8	8	8	8	8
06may2013	60dias	9			1751	14	female	amazonia legal		do carlao	reserva porto dias	pae porto dias	9.8	982	controles	6	14	14	7	sim	nao	nao	pesca/caca/dormerio	nao	888	nao se aplica	nao se aplica	nao	sg capilar	1	negativo		sim	0		negativo		0		assintomatico	8	8	8	8	8
14dec2013	180dias	38			1933	63	female	extra amazonia		do bengala	orion	pa orion	38.7	3872	controles	2	40	26	26	sim	nao	nao	pesca/caca/dormerio	sim	1	sim	nao	nao	sg capilar	1	negativo		sim	0		negativo		0	no	assintomatico	8	8	8	8	8
2013-03-15	30dias	8			203	11	male	amazonia legal		terra alta	reserva porto dias	pae porto dias	8.2	821	vizinho	9	11	10	10	nao	nao	nao	nenhum	nao	888	nao se aplica	nao se aplica	nao	sg capilar	1	negativo		sim	0		negativo		0	no	assintomatico	8	8	8	8	8
22feb2013	baseline	8			1146	42	male	amazonia legal	fev	da gata	reserva porto dias	pae porto dias	8.11	8112	controles	7	42	14	.25	sim	nao	nao	pesca/caca/dormerio	nao	888	nao se aplica	nao se aplica	nao	sg capilar	1	negativo		sim	0		negativo		0	no	assintomatico	8	8	8	8	8
03oct2013	180dias	18			1288	34	female	amazonia legal		linha 5	porto luiz I	pds gleba porto luiz	18.4	1841	vizinho	2	34	3	3	nao	nao	nao	nenhum	sim	1	nao	sim	nao	sg capilar	1	negativo		sim	0		negativo		0	no	assintomatico	8	8	8	8	8
2013-06-19	30dias	24			779	49	male	amazonia legal		linha principal	porto luiz I	pds gleba porto luiz	24.5	2451	vizinho	3	49	5	5	nao	nao	nao	nenhum	sim	2	sim	nao sabe/lembra	sim	sg capilar	1	negativo		sim	0		negativo		0	no	assintomatico	8	8	8	8	8
19dec2013	180dias	41			1625	36	male	amazonia legal		eletronica 1	sto antonio peixoto	pa santo antonio peixoto	41.9	4192	controles	6	36	35	6	sim	sim	sim	pesca/caca/dormerio	sim	5	sim	sim	nao	sg capilar	1	negativo		sim	0		negativo		0	no	assintomatico	8	8	8	8	8
02may2013	baseline	23			752	9	male	amazonia legal	mai	linha principal	porto luiz I	pds gleba porto luiz	23.5	2351	vizinho	7	9	.42	.42	nao	nao	nao	nenhum	nao	888	nao se aplica	nao se aplica	nao	sg capilar	1	negativo		sim	0		negativo		0	no	assintomatico	8	8	8	8	8
28may2013	baseline	28			1893	38	female	extra amazonia	mai	do bigode	pedro peixoto	pad pedro peixoto	28.01	28102	controles	4	28	28	28	sim	nao	nao	pesca/caca/dormerio	sim	3	sim	nao	nao	sg capilar	1	negativo		sim	0		negativo		0	no	assintomatico	8	8	8	8	8
07aug2013	180dias	2			33	18	female	amazonia legal		br 364	sao joao do balanceio	pa sao joao do balanceio	2.1	211	vizinho	4	18	10	5	nao	nao	nao	nenhum	sim	1	sim	nao	nao	sg capilar	1	negativo		sim	0		negativo		0	no	assintomatico	8	8	8	8	8
2013-03-28	baseline	16			261	45	male	extra amazonia	mar	do cafe	projeto 2 redencao	pa redencao	16.1	1611	vizinho	4	39	10	10	nao	nao	nao	nenhum	sim	4	sim	sim	nao	sg capilar	1	negativo		sim	0		negativo		0	no	assintomatico	8	8	8	8	8
06apr2013	60dias	6			344	7	female	amazonia legal		linha 5	porto luiz I	pds gleba porto luiz	6.5	651	vizinho	9	7	5	5	nao	nao	nao	nenhum	sim	3	nao sabe/lembra	nao sabe/lembra	nao	sg capilar	1	negativo		sim	0		negativo		0		assintomatico	8	8	8	8	8
2013-11-04	180dias	22			725	29	female	amazonia legal		do carleto	reserva porto dias	pae porto dias	22.3	2231	vizinho	5	29	15	15	sim	nao	nao	pesca/caca/dormerio	sim	20	sim	sim	nao	sg capilar	1	negativo		sim	0		negativo		0	no	assintomatico	8	8	8	8	8
02oct2130	180dias	16			1428	13	male	amazonia legal		do cafe	projeto 2 redencao	pa redencao	16.4	1641	vizinho	7	13	8	1	nao	nao	nao	nenhum	nao	888	nao se aplica	nao se aplica	nao	sg capilar	1	negativo		sim	0		negativo		0	no	assintomatico	8	8	8	8	8
05apr2013	baseline	17			155	8	male	amazonia legal	abr	linha 7	sto antonio peixoto	pa santo antonio peixoto	17.8	1782	controles	11	8	8	8	nao	nao	nao	nenhum	nao	888	nao se aplica	nao se aplica	nao	sg capilar	1	negativo		sim	0		negativo		0	no	assintomatico	8	8	8	8	8
05feb2013	baseline	2			465	35	male	amazonia legal	fev	br 364	sao joao do balanceio	pa sao joao do balanceio	2.01	2102	controles	3	35	20	5	sim	nao	nao	pesca/caca/dormerio	sim	2	sim	sim	nao	sg venoso	1	negativo		sim	0		negativo		0	no	assintomatico	8	8	8	8	8
04may2013	60dias	9			1858	1.25	female	amazonia legal		sao pedro	reserva porto dias	pae porto dias	9.6	961	vizinho	6	1.25	1.25	1.25	nao	sim	nao	pesca/caca/dormerio	nao	888	nao se aplica	nao se aplica	nao	sg capilar	1	negativo		sim	0		negativo		0		sintomatico	1	0	0	0	8
2013-06-25	30dias	28			1554	31	male	amazonia legal		campo novo	campo novo	pds gleba porto luiz	28.4	2841	vizinho	2	31	6	6	sim	nao	nao	pesca/caca/dormerio	nao	888	nao se aplica	nao se aplica	nao	sg capilar	1	negativo		sim	0		negativo		0	no	assintomatico	8	8	8	8	8
23apr2013	30dias	15			1160	4	female	amazonia legal		eletronica 2	reserva porto dias	pae porto dias	15.9	1592	controles	5	4	4	4	nao	nao	nao	nenhum	nao	888	nao se aplica	nao se aplica	nao	sg capilar	1	negativo		sim	0		negativo		0	yes	sintomatico	1	0	0	0	0
14apr2013	60dias	7			121	41	male	extra amazonia		da gata	reserva porto dias	pae porto dias	7.7	772	controles	2	27	3	3	nao	nao	nao	nenhum	nao	888	nao se aplica	nao se aplica	nao	sg capilar	1	negativo		sim	0		negativo		0		assintomatico	8	8	8	8	8
2013-03-14	30dias	7			787	24	female	amazonia legal		do carlao	reserva porto dias	pae porto dias	7.5	751	vizinho	7	24	2	2	sim	nao	nao	pesca/caca/dormerio	sim	6	sim	sim	nao	sg capilar	1	negativo		sim	0		negativo		0	no	assintomatico	8	8	8	8	8
04may2013	60dias	9			253	11	female	amazonia legal		do paulao	reserva porto dias	pae porto dias	9	900	indice	9	11	11	6	nao	nao	nao	nenhum	nao	888	nao se aplica	nao se aplica	nao	sg capilar	1	negativo		sim	0		negativo		0		assintomatico	8	8	8	8	8
16sep2013	180dias	13			1592	18	male	amazonia legal		linha 5	sto antonio peixoto	pa santo antonio peixoto	13.5	1351	vizinho	4	18	18	11	sim	nao	nao	pesca/caca/dormerio	sim	1	sim	nao	nao	sg capilar	1	negativo		sim	0		negativo		0	no	assintomatico	8	8	8	8	8
04sep2013	60dias	38			1279	13	female	amazonia legal		linha 3	orion	pa orion	38.4	3841	vizinho	10	13	2	2	nao	nao	nao	nenhum	nao	888	nao se aplica	nao se aplica	nao	sg capilar	1	negativo		sim	0		negativo		0		assintomatico	8	8	8	8	8
22apr2013	30dias	14			132	7	female	amazonia legal		linha 5	sto antonio peixoto	pa santo antonio peixoto	14.6	1462	controles	9	7	7	7	nao	nao	nao	nenhum	nao	888	nao se aplica	nao se aplica	nao	sg capilar	1	negativo		sim	0		negativo		0	no	assintomatico	8	8	8	8	8
2013-11-27	180dias	28			1896	24	male	amazonia legal		do bigode	pedro peixoto	pad pedro peixoto	28.11	28112	controles	3	24	1	1	sim	sim	sim	pesca/caca/dormerio	sim	1	nao	sim	nao	sg capilar	1	negativo		sim	0		negativo		0	no	assintomatico	8	8	8	8	8
2013-03-08	30dias	6			346	2	male	amazonia legal		linha 5	porto luiz I	pds gleba porto luiz	6.5	651	vizinho	9	2	2	2	nao	nao	nao	nenhum	nao	888	nao se aplica	nao se aplica	nao	sg capilar	1	negativo		sim	0		negativo		0	no	assintomatico	8	8	8	8	8
13sep2013	60dias	39			1332	8	male	amazonia legal		linha 3	porto luiz II	pds gleba porto luiz	39.4	3941	vizinho	7	8	1	1	sim	nao	sim	pesca/caca/dormerio	nao	888	nao se aplica	nao se aplica	nao	sg capilar	1	negativo		sim	0		negativo		0		sintomatico	1	1	0	0	0
2013-07-01	baseline	37			1249	65	female	amazonia legal	jul	nossa senhora rainha da paz	nossa sra rainha da paz	pa redencao	37.1	3711	vizinho	3	65	2	2	nao	nao	nao	nenhum	sim	10	sim	sim	nao	sg capilar	1	negativo		sim	0		negativo		0	yes	sintomatico	1	1	1	0	1
2013-07-24	60dias	24			908	33	female	amazonia legal		linha principal	porto luiz I	pds gleba porto luiz	24.3	2431	vizinho	3	33	5	5	nao	nao	nao	nenhum	nao	888	nao se aplica	nao se aplica	nao	sg capilar	1	negativo		sim	0		negativo		0		assintomatico	8	8	8	8	8
28apr2013	60dias	10			395	1.5	male	amazonia legal		linha principal	sto antonio peixoto	pa santo antonio peixoto	10.7	1072	controles	5	1.5	1.5	1.5	sim	nao	nao	pesca/caca/dormerio	nao	888	nao se aplica	nao se aplica	nao	sg capilar	1	negativo		sim	0		negativo		0		assintomatico	8	8	8	8	8
2013-06-30	60dias	21			646	15	male	amazonia legal		linha 5	orion	pa orion	21.3	2131	vizinho	3	15	4	4	sim	nao	sim	pesca/caca/dormerio	nao	888	nao se aplica	nao se aplica	nao	sg capilar	1	negativo		sim	0		negativo		0		assintomatico	8	8	8	8	8
15may2013	60dias	14			461	14	male	amazonia legal		linha principal	porto luiz I	pds gleba porto luiz	14.1	1411	vizinho	5	14	2	2	nao	nao	nao	nenhum	sim	1	nao sabe/lembra	nao sabe/lembra	nao	sg capilar	1	negativo		sim	0		negativo		0		assintomatico	8	8	8	8	8
14dec2013	180dias	37			1965	46	male	extra amazonia		vila redencao	projeto redencao	pa redencao	37.7	3772	controles	5	32	32	32	sim	sim	sim	pesca/caca/dormerio	sim	10	sim	sim	nao	sg capilar	1	negativo		sim	0		negativo		0	no	assintomatico	8	8	8	8	8
14dec2013	180dias	38			1280	7	female	amazonia legal		linha 3	orion	pa orion	38.4	3841	vizinho	10	7	2	2	nao	nao	nao	nenhum	nao	888	nao se aplica	nao se aplica	nao	sg capilar	1	negativo		sim	0		negativo		0	no	assintomatico	8	8	8	8	8
17may2013	baseline	24			780	41	female	amazonia legal	mai	linha principal	porto luiz I	pds gleba porto luiz	24.5	2451	vizinho	3	41	5	5	nao	nao	nao	nenhum	nao	888	nao se aplica	nao se aplica	nao	sg capilar	1	negativo		sim	0		negativo		0	yes	sintomatico	0	1	0	0	0
05sep2013	60dias	37			1238	50	male	amazonia legal		nossa senhora rainha da paz	nossa sra rainha da paz	pa redencao	37.2	3721	vizinho	5	20	1	1	nao	nao	nao	nenhum	sim	50	sim	sim	nao	sg capilar	1	negativo		sim	0		negativo		0		sintomatico	0	1	0	0	0
20may2013	baseline	25			827	27	female	extra amazonia	mai	campo novo	campo novo	pds gleba porto luiz	25.2	2521	vizinho	7	22	5	5	sim	nao	sim	pesca/caca/dormerio	sim	1	nao	sim	nao	sg capilar	1	negativo		sim	0		negativo		0	no	assintomatico	8	8	8	8	8
09may2013	60dias	12			668	9	male	amazonia legal		linha 5	porto luiz I	pds gleba porto luiz	12.4	1241	vizinho	6	9	.25	.25	nao	nao	nao	nenhum	nao	888	nao se aplica	nao se aplica	nao	sg capilar	1	negativo		sim	0		negativo		0		assintomatico	8	8	8	8	8
22may2013	60dias	13			1634	77	male	extra amazonia		eletronica 1	sto antonio peixoto	pa santo antonio peixoto	13.8	1382	controles	2	60	60	3	nao	nao	nao	nenhum	sim	10	sim	sim	nao	sg capilar	1	negativo		sim	0		negativo		0		assintomatico	8	8	8	8	8
15may2013	60dias	14			456	11	female	amazonia legal		linha principal	porto luiz I	pds gleba porto luiz	14.5	1451	vizinho	4	11	2	2	nao	nao	nao	nenhum	nao	888	nao se aplica	nao se aplica	nao	sg capilar	1	negativo		sim	0		negativo		0		assintomatico	8	8	8	8	8
14dec2013	180dias	37			1260	75	male	extra amazonia		portelinha	nossa sra rainha da paz	pa redencao	37.6	3761	vizinho	4	50	20	20	nao	nao	nao	nenhum	nao	888	nao se aplica	nao se aplica	nao	sg capilar	1	negativo		sim	0		negativo		0	no	assintomatico	8	8	8	8	8
2013-03-13	30dias	7			176	51	female	amazonia legal		do carlao	reserva porto dias	pae porto dias	7.2	721	vizinho	4	51	4	4	nao	nao	nao	nenhum	sim	1	nao	sim	nao	sg capilar	1	negativo		sim	0		negativo		0	no	assintomatico	8	8	8	8	8
22may2013	60dias	13			1638	23	female	amazonia legal		eletronica 1	sto antonio peixoto	pa santo antonio peixoto	13.9	1392	controles	2	23	3	3	nao	nao	nao	nenhum	nao	888	nao se aplica	nao se aplica	nao	sg capilar	1	negativo		sim	0		negativo		0		assintomatico	8	8	8	8	8
22aug2013	60dias	35			1639	55	female	amazonia legal		eletronica 1	sto antonio peixoto	pa santo antonio peixoto	35.7	3572	controles	4	55	19	19	nao	nao	nao	nenhum	sim	6	nao	sim	nao	sg capilar	1	negativo		sim	0		negativo		0		assintomatico	8	8	8	8	8
2013-07-07	baseline	40			1856	14	female	amazonia legal	jul	linha principal	porto luiz I	pds gleba porto luiz	40.8	4082	controles	2	14	14	14	sim	nao	nao	pesca/caca/dormerio	nao	888	nao se aplica	nao se aplica	nao	sg capilar	1	negativo		sim	0		negativo		0	no	assintomatico	8	8	8	8	8
08feb2011	baseline	39			1729	11	female	amazonia legal	jul	do macari	orion	pa orion	39.9	3992	controles	7	11	4	4	sim	nao	nao	pesca/caca/dormerio	nao	888	nao se aplica	nao se aplica	nao	sg capilar	1	negativo		sim	0		negativo		0	no	assintomatico	8	8	8	8	8
17sep2013	60dias	39			1734	31	female	extra amazonia		do macari	orion	pa orion	39.01	39102	controles	6	30	1	1	sim	nao	nao	pesca/caca/dormerio	sim	3	sim	sim	nao	sg capilar	1	negativo		sim	0		negativo		0		assintomatico	8	8	8	8	8
11feb2013	baseline	5			488	36	male	amazonia legal	fev	do pele	sao joao do balanceio	pa sao joao do balanceio	5.8	582	controles	3	36	30	20	sim	nao	sim	pesca/caca/dormerio	sim	12	sim	sim	nao	sg capilar	1	negativo		sim	0		negativo		0	no	assintomatico	8	8	8	8	8
2013-07-01	baseline	37			1254	5	male	amazonia legal	jul	nossa senhora rainha da paz	nossa sra rainha da paz	pa redencao	37.5	3751	vizinho	8	5	5	5	nao	nao	nao	nenhum	nao	888	nao se aplica	nao se aplica	nao	sg capilar	1	negativo		sim	0		negativo		0	no	assintomatico	8	8	8	8	8
27feb2013	baseline	9			253	11	female	amazonia legal	fev	porto luiz fb	reserva porto dias	pae porto dias	9	900	indice	9	11	11	6	nao	nao	nao	nenhum	nao	888	nao se aplica	nao se aplica	nao	sg capilar	1	negativo		sim	0		negativo		0	no	assintomatico	8	8	8	8	8
2013-06-21	30dias	25			827	27	female	extra amazonia		campo novo	campo novo	pds gleba porto luiz	25.2	2521	vizinho	7	22	5	5	sim	nao	sim	pesca/caca/dormerio	sim	1	nao	sim	nao	sg capilar	1	negativo		sim	0		negativo		0	no	assintomatico	8	8	8	8	8
2013-03-14	30dias	6			423	57	male	extra amazonia		linha 6	sto antonio peixoto	pa santo antonio peixoto	6.8	682	controles	6	27	19	19	sim	nao	nao	pesca/caca/dormerio	sim	1	sim	sim	nao	sg capilar	1	negativo		sim	0		negativo		0	no	assintomatico	8	8	8	8	8
2013-07-30	60dias	29			1763	50	male	amazonia legal		linha principal	porto luiz I	pds gleba porto luiz	29.5	2951	vizinho	1	50	6	6	nao	nao	nao	nenhum	sim	1	nao sabe/lembra	nao sabe/lembra	nao	sg capilar	1	negativo		sim	0		negativo		0		assintomatico	8	8	8	8	8
14dec2013	180dias	39			1714	52	female	extra amazonia		do macari	orion	pa orion	39.6	3962	controles	6	30	21	21	nao	nao	nao	nenhum	sim	1	sim	nao	nao	sg capilar	1	negativo		sim	0		negativo		0	no	assintomatico	8	8	8	8	8
2013-07-13	30dias	35			1041	12	male	amazonia legal		do renato	sto antonio peixoto	pa santo antonio peixoto	35.5	3551	vizinho	4	12	12	12	sim	nao	nao	pesca/caca/dormerio	sim	1	sim	nao	nao	sg capilar	1	negativo		sim	0		negativo		0	no	assintomatico	8	8	8	8	8
17sep2013	60dias	39			1733	3	female	amazonia legal		do macari	orion	pa orion	39.9	3992	controles	7	3	3	3	nao	nao	nao	nenhum	nao	888	nao se aplica	nao se aplica	nao	sg capilar	1	negativo		sim	0		negativo		0		assintomatico	8	8	8	8	8
10sep2013	60dias	41			1567	31	female	amazonia legal		dos posseiros	seringal triunfo	pa santo antonio peixoto	41.1	4111	vizinho	4	31	6	6	sim	nao	nao	pesca/caca/dormerio	sim	3	sim	nao sabe/lembra	nao	sg capilar	1	negativo		sim	0		negativo		0		assintomatico	8	8	8	8	8
09sep2013	180dias	11			564	85	female	extra amazonia		quadra 17	projeto 2 redencao	pa redencao	11.4	1141	vizinho	4	30	20	20	nao	nao	nao	nenhum	nao	888	nao se aplica	nao se aplica	nao	sg capilar	1	negativo		sim	0		negativo		0	no	assintomatico	8	8	8	8	8
05apr2013	baseline	18			1289	53	male	extra amazonia	abr	linha 5	porto luiz I	pds gleba porto luiz	18.4	1841	vizinho	2	52	3	3	sim	nao	sim	pesca/caca/dormerio	sim	15	sim	sim	nao	sg capilar	1	negativo		sim	0		negativo		0	no	assintomatico	8	8	8	8	8
18sep2013	60dias	40			1819	5	female	amazonia legal		linha principal	porto luiz I	pds gleba porto luiz	40.9	4092	controles	6	5	3	3	nao	nao	nao	nenhum	nao	888	nao se aplica	nao se aplica	nao	sg capilar	1	negativo		sim	0		negativo		0		assintomatico	8	8	8	8	8
05may2013	60dias	10			940	8	female	amazonia legal		linha 5	porto luiz I	pds gleba porto luiz	10.1	1011	vizinho	8	8	.08	.08	nao	nao	nao	nenhum	nao	888	nao se aplica	nao se aplica	nao	sg capilar	1	negativo		sim	0		negativo		0		assintomatico	8	8	8	8	8
2013-07-09	baseline	41			1569	11	female	amazonia legal	jul	dos posseiros	seringal triunfo	pa santo antonio peixoto	41.1	4111	vizinho	4	11	6	6	nao	nao	nao	nenhum	nao	888	nao se aplica	nao se aplica	nao	sg capilar	1	negativo		sim	0		negativo		0	no	assintomatico	8	8	8	8	8
16aug2013	180dias	6			417	14	male	amazonia legal		linha 6	sto antonio peixoto	pa santo antonio peixoto	6.6	662	controles	5	14	2	2	nao	nao	nao	nenhum	nao	888	nao se aplica	nao se aplica	nao	sg capilar	1	negativo		sim	0		negativo		0	no	assintomatico	8	8	8	8	8
2013-06-06	baseline	33			1907	46	male	extra amazonia	jun	do granada	pedro peixoto	pad pedro peixoto	33.7	3372	controles	3	20	13	13	nao	nao	nao	nenhum	sim	25	sim	sim	nao	sg capilar	1	negativo		sim	0		negativo		0	no	assintomatico	8	8	8	8	8
10aug2013	30dias	39			1331	35	female	amazonia legal		linha 3	porto luiz II	pds gleba porto luiz	39.4	3941	vizinho	7	35	1	1	sim	nao	nao	pesca/caca/dormerio	nao	888	nao se aplica	nao se aplica	nao	sg capilar	1	negativo		sim	0		negativo		0	no	assintomatico	8	8	8	8	8
14apr2013	60dias	7			1132	8	male	amazonia legal		da gata	reserva porto dias	pae porto dias	7.8	782	controles	7	8	.33	.33	nao	nao	nao	nenhum	nao	888	nao se aplica	nao se aplica	nao	sg capilar	1	negativo		sim	0		negativo		0		assintomatico	8	8	8	8	8
19apr2013	60dias	8			1798	27	female	extra amazonia		terra alta	reserva porto dias	pae porto dias	8.5	851	vizinho	4	10	1	1	sim	nao	nao	pesca/caca/dormerio	nao	888	nao se aplica	nao se aplica	nao	sg capilar	1	negativo		sim	0		negativo		0		assintomatico	8	8	8	8	8
05apr2013	baseline	17			152	7	female	amazonia legal	abr	linha 7	sto antonio peixoto	pa santo antonio peixoto	17.8	1782	controles	11	7	7	7	nao	nao	nao	nenhum	nao	888	nao se aplica	nao se aplica	nao	sg capilar	1	negativo		sim	0		negativo		0	no	assintomatico	8	8	8	8	8
2013-07-05	baseline	37			1260	75	male	extra amazonia	jul	nossa senhora rainha da paz	nossa sra rainha da paz	pa redencao	37.6	3761	vizinho	4	50	20	20	nao	nao	nao	nenhum	nao	888	nao se aplica	nao se aplica	nao	sg capilar	1	negativo		sim	0		negativo		0	no	assintomatico	8	8	8	8	8
15aug2013	30dias	37			1976	30	female	amazonia legal		vila redencao	projeto redencao	pa redencao	37.11	37112	controles	3	30	.33	.33	nao	nao	nao	nenhum	sim	4	nao sabe/lembra	sim	nao	sg capilar	1	negativo		sim	0		negativo		0	no	assintomatico	8	8	8	8	8
10oct2013	180dias	17			664	21	male	amazonia legal		linha 7	sto antonio peixoto	pa santo antonio peixoto	17.8	1782	controles	11	21	15	15	nao	nao	nao	nenhum	nao	888	nao se aplica	nao se aplica	nao	sg capilar	1	negativo		sim	0		negativo		0	no	assintomatico	8	8	8	8	8
08aug2013	60dias	32			1467	53	male	extra amazonia		linha 3	orion	pa orion	32.01	32102	controles	4	34	10	10	sim	nao	nao	pesca/caca/dormerio	nao	888	nao se aplica	nao se aplica	nao	sg capilar	1	negativo		sim	0		negativo		0		assintomatico	8	8	8	8	8
19apr2013	30dias	15			325	52	female	amazonia legal		deus e pai	reserva porto dias	pae porto dias	15.2	1521	vizinho	2	52	4	4	sim	nao	nao	pesca/caca/dormerio	sim	4	nao	sim	nao	sg capilar	1	negativo		sim	0		negativo		0	no	assintomatico	8	8	8	8	8
15feb2013	baseline	4			515	46	female	amazonia legal	fev	do pele	sao joao do balanceio	pa sao joao do balanceio	4.6	462	controles	2	45	15	1	sim	nao	sim	pesca/caca/dormerio	sim	10	sim	sim	nao	sg capilar	1	negativo		sim	0		negativo		0	yes	sintomatico	0	1	0	0	0
05sep2013	60dias	37			1244	11	female	amazonia legal		nossa senhora rainha da paz	nossa sra rainha da paz	pa redencao	37.3	3731	vizinho	6	11	4	4	nao	nao	nao	nenhum	nao	888	nao se aplica	nao se aplica	nao	sg capilar	1	negativo		sim	0		negativo		0		assintomatico	8	8	8	8	8
04apr2013	60dias	1			1656	36	female	extra amazonia		linha 10	sao joao do balanceio	pa sao joao do balanceio	1.7	172	controles	8	32	.08	.08	sim	nao	nao	pesca/caca/dormerio	sim	10	sim	sim	nao	sg capilar	1	negativo		sim					0		assintomatico	8	8	8	8	8
31may2013	baseline	31			905	2	female	amazonia legal	mai	do pele	reserva porto dias	pae porto dias	31.5	3151	vizinho	3	2	2	2	nao	nao	nao	nenhum	nao	888	nao se aplica	nao se aplica	nao	sg capilar	1	negativo		sim	0		negativo		0	no	assintomatico	8	8	8	8	8
07dec2013	180dias	34			979	4	male	amazonia legal		linha 2	porto luiz II	pds gleba porto luiz	34.1	3411	vizinho	3	3.9	3.9	3.9	nao	nao	nao	nenhum	nao	888	nao se aplica	nao se aplica	nao	sg capilar	1	negativo		sim	0		negativo		0	no	assintomatico	8	8	8	8	8
14dec2013	180dias	39	index case		1309	2.92	female	amazonia legal		linha 3	porto luiz II	pds gleba porto luiz	39	3900	indice	5	2.9	2.7	2.9	nao	nao	nao	nenhum	sim	888	nao se aplica	nao se aplica	sim	sg capilar	1	negativo		sim	0		negativo		0	no	assintomatico	8	8	8	8	8
2013-03-19	baseline	15			1156	43	female	amazonia legal	mar	eletronica 2	reserva porto dias	pae porto dias	15.9	1592	controles	5	43	13	13	sim	nao	nao	pesca/caca/dormerio	sim	2	nao sabe/lembra	nao sabe/lembra	nao	sg capilar	1	negativo		sim	0		negativo		0	no	assintomatico	8	8	8	8	8
08apr2013	60dias	4			442	6	male	amazonia legal		linha principal	porto luiz I	pds gleba porto luiz	4.3	431	vizinho	8	6	5	5	nao	nao	nao	nenhum	nao	888	nao se aplica	nao se aplica	nao	sg capilar	1	negativo		sim	0		negativo		0		assintomatico	8	8	8	8	8
23dec2013	180dias	38			1929	57	female	extra amazonia		do bengala	orion	pa orion	38.6	3862	controles	3	45	26	26	nao	nao	nao	nenhum	sim	2	sim	nao	nao	sg capilar	1	negativo		sim	0		negativo		0	no	assintomatico	8	8	8	8	8
2013-06-24	30dias	27			1399	10	female	amazonia legal		linha 5	porto luiz I	pds gleba porto luiz	27.4	2741	vizinho	5	10	.5	.5	nao	nao	nao	nenhum	nao	888	nao se aplica	nao se aplica	nao	sg capilar	1	negativo		sim	0		negativo		0	no	assintomatico	8	8	8	8	8
02dec2013	180dias	32			1467	53	male	extra amazonia		linha 3	orion	pa orion	32.01	32102	controles	4	34	10	10	sim	nao	nao	pesca/caca/dormerio	nao	888	nao se aplica	nao se aplica	nao	sg capilar	1	negativo		sim	0		negativo		0	no	assintomatico	8	8	8	8	8
2013-03-18	30dias	6			419	15	male	amazonia legal		linha 6	sto antonio peixoto	pa santo antonio peixoto	6.7	672	controles	5	15	15	15	sim	sim	sim	pesca/caca/dormerio	sim	888	sim	nao sabe/lembra	sim	sg capilar	1	negativo		sim	0		negativo		0	no	assintomatico	8	8	8	8	8
17sep2013	60dias	39			1728	36	male	amazonia legal		do macari	orion	pa orion	39.9	3992	controles	7	36	4	4	sim	sim	sim	pesca/caca/dormerio	sim	1	nao sabe/lembra	nao sabe/lembra	nao	sg capilar	1	negativo		sim	0		negativo		0		assintomatico	8	8	8	8	8
2013-11-21	180dias	26			1508	1.67	female	amazonia legal		linha 3	sao joao do balanceio	pa sao joao do balanceio	26.01	26102	controles	2	1.67	1.67	1.67	nao	nao	nao	nenhum	nao	888	nao se aplica	nao se aplica	nao	sg capilar	1	negativo		sim	0		negativo		0	no	assintomatico	8	8	8	8	8
2013-03-06	30dias	4			58	14	female	amazonia legal		linha principal	porto luiz I	pds gleba porto luiz	4.1	411	vizinho	5	14	.08	.08	nao	nao	nao	nenhum	nao	888	nao se aplica	nao se aplica	nao	sg capilar	1	negativo		sim	0		negativo		0	no	assintomatico	8	8	8	8	8
08aug2013	60dias	26			1683	65	male	amazonia legal		linha 3	sao joao do balanceio	pa sao joao do balanceio	26.13	26132	controles	3	65	20	20	sim	sim	sim	pesca/caca/dormerio	sim	30	sim	sim	nao	sg capilar	1	negativo		sim	0		negativo		0		assintomatico	8	8	8	8	8
15may2013	30dias	17			153	10	male	amazonia legal		linha 7	sto antonio peixoto	pa santo antonio peixoto	17.8	1782	controles	11	10	10	10	sim	nao	nao	pesca/caca/dormerio	nao	888	nao se aplica	nao se aplica	nao	sg capilar	1	negativo		sim	0		negativo		0	no	assintomatico	8	8	8	8	8
16dec2013	180dias	41			1811	8	female	amazonia legal		dos posseiros	seringal triunfo	pa santo antonio peixoto	41.12	41121	vizinho	5	8	8	8	nao	nao	nao	nenhum	nao	888	nao se aplica	nao se aplica	nao	sg capilar	1	negativo		sim	0		negativo		0	no	assintomatico	8	8	8	8	8
18feb2013	baseline	8			1137	4	female	amazonia legal	fev	da gata	reserva porto dias	pae porto dias	8.9	892	controles	4	4	4	4	nao	nao	nao	nenhum	nao	888	nao se aplica	nao se aplica	nao	sg capilar	1	negativo		sim	0		negativo		0	no	assintomatico	8	8	8	8	8
14dec2013	180dias	39			1727	34	female	amazonia legal		do macari	orion	pa orion	39.9	3992	controles	7	34	4	4	nao	nao	nao	nenhum	sim	5	sim	sim	nao	sg capilar	1	negativo		sim	0		negativo		0	no	assintomatico	8	8	8	8	8
06aug2013	180dias	6			337	17	female	amazonia legal		linha 5	porto luiz I	pds gleba porto luiz	6.4	641	vizinho	2	17	2	2	nao	nao	nao	nenhum	sim	1	sim	nao	nao	sg capilar	1	negativo		sim	0		negativo		1	no	assintomatico	8	8	8	8	8
2013-06-20	60dias	18			1693	16	male	amazonia legal		linha 1 floresta	sao joao do balanceio	pa sao joao do balanceio	18.11	18112	controles	8	16	13	13	nao	nao	nao	nenhum	nao	888	nao se aplica	nao se aplica	nao	sg capilar	1	negativo		sim	0		negativo		0		assintomatico	8	8	8	8	8
2013-11-30	180dias	29			1376	6	male	amazonia legal		linha 3	gleba cumaru	pad pedro peixoto	29.7	2972	controles	5	6	6	6	nao	nao	nao	nenhum	nao	888	nao se aplica	nao se aplica	nao	sg capilar	1	negativo		sim					0	no	assintomatico	8	8	8	8	8
05aug2013	60dias	30			1596	8	female	amazonia legal		linha 5	porto luiz I	pds gleba porto luiz	30.5	3051	vizinho	4	8	.5	.5	nao	nao	nao	nenhum	nao	888	nao se aplica	nao se aplica	nao	sg capilar	1	negativo		sim	0		negativo		0		assintomatico	8	8	8	8	8
15aug2013	180dias	4			486	12	female	amazonia legal		do pele	sao joao do balanceio	pa sao joao do balanceio	4.8	482	controles	6	12	5	3	nao	nao	nao	nenhum	nao	888	nao se aplica	nao se aplica	nao	sg capilar	1	negativo		sim	0		negativo		0	no	assintomatico	8	8	8	8	8
2013-07-05	baseline	37			1233	23	female	extra amazonia	jul	nossa senhora rainha da paz	nossa sra rainha da paz	pa redencao	37.1	3711	vizinho	4	23	4	4	nao	nao	nao	nenhum	nao	888	nao se aplica	nao se aplica	nao	sg capilar	1	negativo		sim	0		negativo		0	no	assintomatico	8	8	8	8	8
17apr2013	60dias	4			511	7	male	amazonia legal		do pele	sao joao do balanceio	pa sao joao do balanceio	4.01	4102	controles	3	7	7	7	nao	nao	nao	nenhum	nao	888	nao se aplica	nao se aplica	nao	sg capilar	1	negativo		sim	0		negativo		0		assintomatico	8	8	8	8	8
14dec2013	180dias	39			1987	18	female	amazonia legal		do macari	orion	pa orion	39.6	3962	controles	7	18	18	18	nao	nao	nao	nenhum	nao	888	nao se aplica	nao se aplica	nao	sg capilar	1	negativo		sim	0		negativo		0	no	assintomatico	8	8	8	8	8
16aug2013	60dias	35			1709	34	male	amazonia legal		eletronica 1	sto antonio peixoto	pa santo antonio peixoto	35.9	3592	controles	3	34	15	15	nao	nao	nao	nenhum	sim	1	nao	sim	nao	sg capilar	1	negativo		sim	0		negativo		0		assintomatico	8	8	8	8	8
03oct2013	180dias	16			1764	16	male	amazonia legal		quadra 24	projeto 2 redencao	pa redencao	16.6	1662	controles	2	16	9	9	nao	nao	nao	nenhum	nao	888	nao se aplica	nao se aplica	nao	sg capilar	1	negativo		sim	0		negativo		0	no	assintomatico	8	8	8	8	8
16aug2013	60dias	35			1711	1.17	male	amazonia legal		eletronica 1	sto antonio peixoto	pa santo antonio peixoto	35.9	3592	controles	3	1	1	1	nao	nao	nao	nenhum	nao	888	nao se aplica	nao se aplica	nao	sg capilar	1	negativo		sim	0		negativo		0		assintomatico	8	8	8	8	8
2013-03-15	30dias	5			497	16	female	amazonia legal		do pele	sao joao do balanceio	pa sao joao do balanceio	5.9	592	controles	5	16	16	16	nao	nao	nao	nenhum	nao	888	nao se aplica	nao se aplica	nao	sg capilar	1	negativo		sim	0		negativo		0	no	assintomatico	8	8	8	8	8
10aug2013	180dias	4			73	25	female	amazonia legal		linha principal	porto luiz I	pds gleba porto luiz	4.2	421	vizinho	5	25	5	5	sim	sim	nao	pesca/caca/dormerio	sim	10	sim	sim	nao	sg capilar	1	negativo		sim	0		negativo		0	no	assintomatico	8	8	8	8	8
17sep2013	60dias	39			1717	14	female	amazonia legal		do macari	orion	pa orion	39.6	3962	controles	6	14	14	14	nao	nao	nao	nenhum	nao	888	nao se aplica	nao se aplica	nao	sg capilar	1	negativo		sim	0		negativo		0		assintomatico	8	8	8	8	8
17sep2013	60dias	39			1718	16	female	amazonia legal		do macari	orion	pa orion	39.6	3962	controles	6	16	16	16	nao	nao	nao	nenhum	nao	888	nao se aplica	nao se aplica	nao	sg capilar	1	negativo		sim	0		negativo		0		assintomatico	8	8	8	8	8
19apr2013	30dias	15			321	61	male	amazonia legal		deus e pai	reserva porto dias	pae porto dias	15	1500	indice	5	61	61	3	nao	nao	nao	nenhum	nao	888	nao se aplica	nao se aplica	nao	sg capilar	1	negativo		sim	0		negativo		0	no	assintomatico	8	8	8	8	8
2013-03-16	baseline	14			452	22	male	amazonia legal	mar	linha principal	porto luiz I	pds gleba porto luiz	14.3	1431	vizinho	5	22	3	3	nao	nao	nao	nenhum	sim	8	sim	sim	nao	sg capilar	1	negativo		sim	0		negativo		0	yes	sintomatico	1	1	0	1	0
21may2013	baseline	26			853	77	male	amazonia legal	mai	br 364	sao joao do balanceio	pa sao joao do balanceio	26.4	2641	vizinho	2	77	40	40	nao	nao	nao	nenhum	nao	888	nao se aplica	nao se aplica	nao	sg capilar	1	negativo		sim	0		negativo		0	no	assintomatico	8	8	8	8	8
2013-03-06	baseline	11			1758	33	male	amazonia legal	mar	quadra 29	projeto 2 redencao	pa redencao	11.11	11112	controles	1	33	12	12	sim	nao	nao	pesca/caca/dormerio	sim	2	nao sabe/lembra	nao sabe/lembra	nao	sg capilar	1	negativo		sim	0		negativo		0	no	assintomatico	8	8	8	8	8
17sep2013	60dias	39			1723	11	female	amazonia legal		do macari	orion	pa orion	39.7	3972	controles	7	11	7	7	sim	nao	nao	pesca/caca/dormerio	nao	888	nao se aplica	nao se aplica	nao	sg capilar	1	negativo		sim	0		negativo		0		assintomatico	8	8	8	8	8
2013-07-09	baseline	39			1731	10	male	amazonia legal	jul	do macari	orion	pa orion	39.9	3992	controles	7	10	4	4	sim	nao	nao	pesca/caca/dormerio	nao	888	nao se aplica	nao se aplica	nao	sg capilar	1	negativo		sim	0		negativo		0	no	assintomatico	8	8	8	8	8
19dec2013	180dias	39			1322	30	female	extra amazonia		linha 3	porto luiz II	pds gleba porto luiz	39.3	3931	vizinho	8	30	6	6	nao	nao	nao	nenhum	nao	888	nao se aplica	nao se aplica	nao	sg capilar	1	negativo		sim	0		negativo		0	no	assintomatico	8	8	8	8	8
19sep2013	60dias	39			1727	34	female	amazonia legal		do macari	orion	pa orion	39.9	3992	controles	7	34	4	4	nao	nao	nao	nenhum	sim	5	sim	sim	nao	sg capilar	1	negativo		sim	0		negativo		0		assintomatico	8	8	8	8	8
06sep2013	180dias	10			1281	12	male	amazonia legal		linha 5	porto luiz I	pds gleba porto luiz	10.1	1011	vizinho	8	12	.5	.5	sim	nao	nao	pesca/caca/dormerio	sim	888	nao se aplica	nao se aplica	sim	sg capilar	1	negativo		sim					0	no	assintomatico	8	8	8	8	8
09may2013	60dias	12			660	35	female	amazonia legal		linha 5	porto luiz I	pds gleba porto luiz	12.1	1211	vizinho	3	35	3	3	nao	nao	nao	nenhum	sim	30	sim	sim	nao	sg capilar	1	negativo		sim	0		negativo		0		assintomatico	8	8	8	8	8
05apr2013	baseline	17			664	21	male	amazonia legal	abr	linha 7	sto antonio peixoto	pa santo antonio peixoto	17.8	1782	controles	11	21	15	15	nao	nao	nao	nenhum	nao	888	nao se aplica	nao se aplica	nao	sg capilar	1	negativo		sim	0		negativo		0	no	assintomatico	8	8	8	8	8
17dec2013	180dias	40			1846	70	male	extra amazonia		linha principal	porto luiz I	pds gleba porto luiz	40.7	4072	controles	2	40	15	15	sim	sim	sim	pesca/caca/dormerio	nao	888	nao se aplica	nao se aplica	nao	sg capilar	1	negativo		sim	0		negativo		0	no	assintomatico	8	8	8	8	8
12feb2013	baseline	6			431	4	female	amazonia legal	fev	linha 6	sto antonio peixoto	pa santo antonio peixoto	6.9	692	controles	6	4	4	4	nao	nao	nao	nenhum	nao	888	nao se aplica	nao se aplica	nao	sg capilar	1	negativo		sim	0		negativo		0	no	assintomatico	8	8	8	8	8
2013-07-25	30dias	36			1097	71	female	extra amazonia		linha 2	porto luiz II	pds gleba porto luiz	36	3600	indice	6	60	4	4	nao	nao	nao	nenhum	sim	2	nao sabe/lembra	nao sabe/lembra	nao	sg capilar	1	negativo		sim	0		negativo		0	no	assintomatico	8	8	8	8	8
2013-06-06	baseline	33			1905	51	female	extra amazonia	jun	do granada	pedro peixoto	pad pedro peixoto	33.7	3372	controles	3	21	13	13	nao	nao	nao	nenhum	nao	888	nao se aplica	nao se aplica	nao	sg capilar	1	negativo		sim	0		negativo		0	no	assintomatico	8	8	8	8	8
19may2013	60dias	14			782	5	male	amazonia legal		linha 5	sto antonio peixoto	pa santo antonio peixoto	14.9	1492	controles	6	5	5	5	nao	nao	nao	nenhum	nao	888	nao se aplica	nao se aplica	nao	sg capilar	1	negativo		sim	0		negativo		0		assintomatico	8	8	8	8	8
2013-01-29	baseline	1			11	9	female	amazonia legal	jan	linha 2	sao joao do balanceio	pa sao joao do balanceio	1.2	121	vizinho	6	9	9	.75	nao	nao	nao	nenhum	nao	888	nao se aplica	nao se aplica	nao	sg capilar	1	negativo		sim	0		negativo		0	no	assintomatico	8	8	8	8	8
20feb2013	baseline	8			1127	4	female	amazonia legal	fev	da gata	reserva porto dias	pae porto dias	8.7	872	controles	5	4	4	4	nao	nao	nao	nenhum	nao	888	nao se aplica	nao se aplica	nao	sg capilar	1	negativo		sim	0		negativo		0	no	assintomatico	8	8	8	8	8
2013-03-05	30dias	2			388	15	male	amazonia legal		br 364	sao joao do balanceio	pa sao joao do balanceio	2.8	282	controles	5	15	15	10	nao	nao	nao	nenhum	sim	1	nao sabe/lembra	nao sabe/lembra	nao	sg capilar	1	negativo		sim	0		negativo		0	no	assintomatico	8	8	8	8	8
29may2013	baseline	30			917	5	female	amazonia legal	mai	linha principal	porto luiz I	pds gleba porto luiz	30.2	3021	vizinho	8	5	1	1	nao	nao	nao	nenhum	nao	888	nao se aplica	nao se aplica	nao	sg capilar	1	negativo		sim	0		negativo		0	no	assintomatico	8	8	8	8	8
2013-07-08	60dias	23			754	5	male	amazonia legal		linha principal	porto luiz I	pds gleba porto luiz	23.5	2351	vizinho	7	5	.42	.42	nao	nao	nao	nenhum	nao	888	nao se aplica	nao se aplica	nao	sg capilar	1	negativo		sim	0		negativo		0		assintomatico	8	8	8	8	8
2013-01-31	baseline	1			27	24	female	amazonia legal	jan	linha 2	sao joao do balanceio	pa sao joao do balanceio	1.6	161	vizinho	8	24	3	3	sim	nao	nao	pesca/caca/dormerio	nao	888	nao se aplica	nao se aplica	nao	sg capilar	1	negativo		sim	0		negativo		0	no	assintomatico	8	8	8	8	8
04may2013	60dias	9			1745	14	female	amazonia legal		do carlao	reserva porto dias	pae porto dias	9.7	972	controles	12	14	.33	.33	sim	nao	nao	pesca/caca/dormerio	nao	888	nao se aplica	nao se aplica	nao	sg capilar	1	negativo		sim	0		negativo		0		assintomatico	8	8	8	8	8
06may2013	60dias	9			1748	40	female	amazonia legal		do carlao	reserva porto dias	pae porto dias	9.8	982	controles	6	40	9	9	sim	nao	nao	pesca/caca/dormerio	sim	5	sim	nao	nao	sg capilar	1	negativo		sim	0		negativo		0		assintomatico	8	8	8	8	8
2013-07-08	30dias	33			1406	7	male	amazonia legal		linha principal	porto luiz I	pds gleba porto luiz	33.5	3351	vizinho	7	7	1.17	1.17	nao	nao	nao	nenhum	nao	888	nao se aplica	nao se aplica	nao	sg capilar	1	negativo		sim	0		negativo		0	no	sintomatico	1	8	8	8	8
15may2013	60dias	11			558	46	female	extra amazonia		quadra 17	projeto 2 redencao	pa redencao	11.3	1131	vizinho	3	9	9	9	nao	nao	nao	nenhum	nao	888	nao se aplica	nao se aplica	nao	sg capilar	1	negativo		sim	0		negativo		0		assintomatico	8	8	8	8	8
09aug2013	180dias	3			1448	1	female	amazonia legal		do pele	sao joao do balanceio	pa sao joao do balanceio	3.12	3122	controles	3	1	1	.08	nao	nao	nao	nenhum	nao	888	nao se aplica	nao se aplica	nao	sg capilar	1	negativo		sim	0		negativo		0	no	assintomatico	8	8	8	8	8
17sep2013	60dias	41			1575	31	female	extra amazonia		dos posseiros	seringal triunfo	pa santo antonio peixoto	41.3	4131	vizinho	2	30	5	5	sim	sim	sim	pesca/caca/dormerio	nao	888	nao se aplica	nao se aplica	nao	sg capilar	1	negativo		sim	0		negativo		0		assintomatico	8	8	8	8	8
2013-11-23	180dias	26			847	9	male	amazonia legal		br 364	sao joao do balanceio	pa sao joao do balanceio	26.1	2611	vizinho	4	9	9	9	sim	nao	nao	pesca/caca/dormerio	nao	888	nao se aplica	nao se aplica	nao	sg capilar	1	negativo		sim	0		negativo		0	no	assintomatico	8	8	8	8	8
07aug2013	180dias	4			56	16	male	amazonia legal		linha principal	porto luiz I	pds gleba porto luiz	4.5	451	vizinho	2	16	.17	.17	sim	nao	nao	pesca/caca/dormerio	nao	888	nao se aplica	nao se aplica	nao	sg capilar	1	negativo		sim	0		negativo		0	no	assintomatico	8	8	8	8	8
01dec2013	180dias	31			880	48	female	amazonia legal		do pele	reserva porto dias	pae porto dias	31	3100	indice	5	48	10	10	nao	nao	nao	nenhum	sim	2	nao sabe/lembra	nao sabe/lembra	nao	sg capilar	1	negativo		sim	0		negativo		0	no	assintomatico	8	8	8	8	8
15may2013	60dias	11			1755	33	male	extra amazonia		quadra 29	projeto 2 redencao	pa redencao	11.9	1192	controles	2	20	2	2	sim	sim	sim	pesca/caca/dormerio	nao	888	nao se aplica	nao se aplica	nao	sg capilar	1	negativo		sim	0		negativo		0		assintomatico	8	8	8	8	8
2013-03-30	180dias	9			255	10	male	amazonia legal		do paulao	reserva porto dias	pae porto dias	9	900	indice	9	10	10	6	sim	sim	sim	pesca/caca/dormerio	sim	5	sim	nao	nao	sg capilar	1	negativo		sim	0		negativo		0	no	assintomatico	8	8	8	8	8
03oct2013	180dias	17			675	9	female	amazonia legal		linha 5	porto luiz I	pds gleba porto luiz	17.4	1741	vizinho	5	9	2	2	nao	nao	nao	nenhum	nao	888	nao se aplica	nao se aplica	nao	sg capilar	1	negativo		sim	0		negativo		0	no	assintomatico	8	8	8	8	8
2013-11-27	180dias	27			1293	4	male	amazonia legal		linha 1	gleba cumaru	pad pedro peixoto	27.6	2762	controles	6	4	1	1	nao	nao	nao	nenhum	nao	888	nao se aplica	nao se aplica	nao	sg capilar	1	negativo		sim	0		negativo		0	no	assintomatico	8	8	8	8	8
15may2013	30dias	17			198	43	male	amazonia legal		linha 7	sto antonio peixoto	pa santo antonio peixoto	17.01	17102	controles	7	43	43	5	sim	nao	sim	pesca/caca/dormerio	sim	10	sim	sim	nao	sg capilar	1	negativo		sim	0		negativo		0	no	assintomatico	8	8	8	8	8
30apr2013	30dias	16			1429	10	male	amazonia legal		do cafe	projeto 2 redencao	pa redencao	16.4	1641	vizinho	7	10	8	1	nao	nao	nao	nenhum	nao	888	nao se aplica	nao se aplica	nao	sg capilar	1	negativo		sim	0		negativo		0	no	assintomatico	8	8	8	8	8
2013-11-30	180dias	22			718	23	female	amazonia legal		do carleto	reserva porto dias	pae porto dias	22.1	2211	vizinho	5	23	6	5	sim	nao	nao	pesca/caca/dormerio	sim	1	nao	sim	nao	sg capilar	1	negativo		sim	0		negativo		0	no	assintomatico	8	8	8	8	8
22may2013	baseline	26			312	73	female	extra amazonia	mai	linha 3 floresta	sao joao do balanceio	pa sao joao do balanceio	26.7	2672	controles	2	63	10	10	nao	nao	nao	nenhum	nao	888	nao se aplica	nao se aplica	nao	sg capilar	1	negativo		sim	0		negativo		0	no	assintomatico	8	8	8	8	8
2013-01-29	baseline	1			25	7	male	amazonia legal	jan	linha 2	sao joao do balanceio	pa sao joao do balanceio	1.6	161	vizinho	8	7	3	3	sim	nao	nao	pesca/caca/dormerio	nao	888	nao se aplica	nao se aplica	nao	sg capilar	1	negativo		sim					0	no	assintomatico	8	8	8	8	8
08aug2013	60dias	33			1402	15	male	amazonia legal		linha principal	porto luiz I	pds gleba porto luiz	33.5	3351	vizinho	7	15	1.17	1.17	sim	nao	nao	pesca/caca/dormerio	nao	888	nao se aplica	nao se aplica	nao	sg capilar	1	negativo		sim	0		negativo		0		assintomatico	8	8	8	8	8
07aug2013	180dias	2			32	39	female	extra amazonia		br 364	sao joao do balanceio	pa sao joao do balanceio	2	200	indice	3	31	2	2	sim	nao	nao	pesca/caca/dormerio	sim	25	sim	sim	nao	sg capilar	1	negativo		sim	0		negativo		0	no	assintomatico	8	8	8	8	8
17may2013	baseline	24			1489	14	male	amazonia legal	mai	linha 3	orion	pa orion	24.9	2492	controles	2	14	14	14	sim	sim	sim	pesca/caca/dormerio	nao	888	nao se aplica	nao se aplica	nao	sg capilar	1	negativo		sim	0		negativo		0	no	assintomatico	8	8	8	8	8
2013-07-05	60dias	22			1013	29	male	amazonia legal		do carleto	reserva porto dias	pae porto dias	22.5	2251	vizinho	11	29	29	29	sim	sim	sim	pesca/caca/dormerio	sim	10	sim	sim	nao	sg capilar	1	negativo		sim					0		sintomatico	0	1	0	0	0
30sep2013	180dias	16			350	11	male	amazonia legal		do cafe	projeto 2 redencao	pa redencao	16	1600	indice	9	11	4	4	nao	nao	nao	nenhum	nao	888	nao se aplica	nao se aplica	nao	sg capilar	1	negativo		sim	0		negativo		0	no	assintomatico	8	8	8	8	8
17may2013	baseline	24			60	54	female	extra amazonia	mai	linha principal	porto luiz I	pds gleba porto luiz	24.4	2441	vizinho	2	13	4	4	nao	nao	nao	nenhum	sim	3	sim	sim	nao	sg venoso	1	negativo		sim	0		negativo		0	no	assintomatico	8	8	8	8	8
13dec2013	180dias	37			1231	3	male	amazonia legal		portelinha	nossa sra rainha da paz	pa redencao	37	3700	indice	8	3	3	3	nao	nao	nao	nenhum	nao	888	nao se aplica	nao se aplica	nao	sg capilar	1	negativo		sim	0		negativo		0	no	assintomatico	8	8	8	8	8
04oct2013	180dias	17			549	22	male	amazonia legal		linha 5	porto luiz I	pds gleba porto luiz	17.1	1711	vizinho	3	22	5	5	nao	nao	nao	nenhum	sim	2	nao sabe/lembra	nao sabe/lembra	nao	sg capilar	1	negativo		sim	0		negativo		0	no	assintomatico	8	8	8	8	8
2013-03-06	baseline	11			563	50	male	extra amazonia	mar	quadra 17	projeto 2 redencao	pa redencao	11.4	1141	vizinho	4	30	20	20	nao	nao	nao	nenhum	sim	2	nao	sim	nao	sg capilar	1	negativo		sim	0		negativo		0	no	assintomatico	8	8	8	8	8
05aug2013	60dias	30			914	1	male	amazonia legal		linha 5	porto luiz I	pds gleba porto luiz	30.2	3021	vizinho	8	1	1	1	nao	nao	nao	nenhum	sim	999	nao sabe/lembra	nao sabe/lembra	nao	sg capilar	1	negativo		sim	0		negativo		0		assintomatico	8	8	8	8	8
18may2013	60dias	15			318	17	female	amazonia legal		deus e pai	reserva porto dias	pae porto dias	15	1500	indice	5	17	17	17	nao	nao	nao	nenhum	sim	2	nao	sim	nao	sg capilar	1	negativo		sim	0		negativo		0		assintomatico	8	8	8	8	8
16aug2013	60dias	33			1908	41	female	amazonia legal		do granada	pedro peixoto	pad pedro peixoto	33.8	3382	controles	5	19	13	13	nao	nao	nao	nenhum	sim	3	sim	sim	nao	sg capilar	1	negativo		sim					0		assintomatico	8	8	8	8	8
2013-07-09	30dias	34			1877	14	male	amazonia legal		do bigode	pedro peixoto	pad pedro peixoto	34.7	3472	controles	3	14	14	14	sim	nao	sim	pesca/caca/dormerio	nao	888	nao se aplica	nao se aplica	nao	sg capilar	1	negativo		sim	0		negativo		0	no	assintomatico	8	8	8	8	8
10may2013	30dias	20			597	9	male	amazonia legal		linha 10	sao joao do balanceio	pa sao joao do balanceio	20.7	2072	controles	7	9	9	9	sim	nao	nao	pesca/caca/dormerio	nao	888	nao se aplica	nao se aplica	nao	sg capilar	1	negativo		sim	0		negativo		0	no	assintomatico	8	8	8	8	8
08aug2013	60dias	30			918	10	male	amazonia legal		linha 5	porto luiz I	pds gleba porto luiz	30.2	3021	vizinho	8	10	1	1	sim	nao	nao	pesca/caca/dormerio	nao	888	nao se aplica	nao se aplica	nao	sg capilar	1	negativo		sim	0		negativo		0		assintomatico	8	8	8	8	8
01dec2013	180dias	30			1538	36	female	extra amazonia		linha 5	porto luiz I	pds gleba porto luiz	30.5	3051	vizinho	4	35	.5	.5	nao	nao	nao	nenhum	sim	1	nao sabe/lembra	nao sabe/lembra	nao	sg capilar	1	negativo		sim	0		negativo		0	no	assintomatico	8	8	8	8	8
28feb2013	baseline	9			1605	49	male	amazonia legal	fev	sao pedro	reserva porto dias	pae porto dias	9.6	961	vizinho	6	48	48	30	sim	sim	nao	pesca/caca/dormerio	sim	6	sim	sim	sim	sg capilar	1	negativo		sim	0		negativo		0	no	assintomatico	8	8	8	8	8
23oct2013	180dias	21			626	68	male	amazonia legal		linha 5	orion	pa orion	21	2100	indice	8	68	16	16	sim	nao	sim	pesca/caca/dormerio	sim	1	sim	nao	nao	sg capilar	1	negativo		sim	0		negativo		0	no	assintomatico	8	8	8	8	8
29sep2013	180dias	15			577	38	male	amazonia legal		eletronica 2	reserva porto dias	pae porto dias	15.8	1582	controles	3	38	5	5	sim	sim	sim	pesca/caca/dormerio	sim	3	sim	nao	nao	sg capilar	1	negativo		sim	0		negativo		0	no	assintomatico	8	8	8	8	8
04may2013	60dias	9			1813	19	female	amazonia legal		do carlao	reserva porto dias	pae porto dias	9.7	972	controles	12	19	15	15	nao	nao	nao	nenhum	nao	888	nao se aplica	nao se aplica	nao	sg capilar	1	negativo		sim	0		negativo		0		assintomatico	8	8	8	8	8
06aug2013	180dias	1			588	15	female	amazonia legal		linha 10	sao joao do balanceio	pa sao joao do balanceio	1.7	172	controles	8	15	.08	.08	nao	nao	nao	nenhum	sim	7	sim	sim	nao	sg capilar	1	negativo		sim	0		negativo		0	no	assintomatico	8	8	8	8	8
2013-07-09	baseline	39			1719	13	female	amazonia legal	jul	do macari	orion	pa orion	39.6	3962	controles	6	13	13	13	nao	nao	nao	nenhum	nao	888	nao se aplica	nao se aplica	nao	sg capilar	1	negativo		sim	0		negativo		0	no	assintomatico	8	8	8	8	8
02aug2013	30dias	37			1242	30	female	amazonia legal		nossa sra rainha da paz	nossa sra rainha da paz	pa redencao	37.3	3731	vizinho	6	30	4	4	nao	nao	nao	nenhum	sim	10	nao sabe/lembra	nao sabe/lembra	nao	sg capilar	1	negativo		sim	0		negativo		0	no	assintomatico	8	8	8	8	8
2013-06-24	30dias	26			1516	42	female	amazonia legal		linha 3	sao joao do balanceio	pa sao joao do balanceio	26.6	2662	controles	3	42	3	3	sim	nao	nao	pesca/caca/dormerio	sim	20	sim	sim	nao	sg capilar	1	negativo		sim	0		negativo		0	no	assintomatico	8	8	8	8	8
13sep2013	60dias	39			1312	15	male	amazonia legal		linha 3	porto luiz II	pds gleba porto luiz	39	3900	indice	5	15	5	5	nao	nao	nao	nenhum	sim	20	sim	sim	nao	sg capilar	1	negativo		sim	0		negativo		0		assintomatico	8	8	8	8	8
19aug2013	180dias	8			201	27	female	amazonia legal		terra alta	reserva porto dias	pae porto dias	8.2	821	vizinho	9	27	10	10	nao	nao	nao	nenhum	nao	888	nao se aplica	nao se aplica	nao	sg capilar	1	negativo		sim	0		negativo		0	no	assintomatico	8	8	8	8	8
2013-11-27	180dias	28			1897	20	female	extra amazonia		do bigode	pedro peixoto	pad pedro peixoto	28.11	28112	controles	3	10	3	3	nao	nao	nao	nenhum	nao	888	nao se aplica	nao se aplica	nao	sg capilar	1	negativo		sim	0		negativo		0	no	assintomatico	8	8	8	8	8
04may2013	30dias	16			1584	14	male	amazonia legal		do cafe	projeto 2 redencao	pa redencao	16.4	1641	vizinho	7	14	1	1	nao	nao	nao	nenhum	nao	888	nao se aplica	nao se aplica	nao	sg capilar	1	negativo		sim	0		negativo		0	no	assintomatico	8	8	8	8	8
2013-07-30	60dias	29			950	38	male	amazonia legal		linha principal	porto luiz I	pds gleba porto luiz	29.5	2951	vizinho	4	38	.25	.25	nao	nao	nao	nenhum	nao	888	nao se aplica	nao se aplica	nao	sg capilar	1	negativo		sim	0		negativo		0		assintomatico	8	8	8	8	8
20may2013	baseline	25			1088	8	male	amazonia legal	mai	campo novo	campo novo	pds gleba porto luiz	25	2500	indice	7	8	.04	.04	nao	nao	nao	nenhum	nao	888	nao se aplica	nao se aplica	nao	sg capilar	1	negativo		sim	0		negativo		0	no	assintomatico	8	8	8	8	8
02dec2013	180dias	32			937	22	female	amazonia legal		linha 5	orion	pa orion	32.4	3241	vizinho	4	22	10	10	nao	nao	nao	nenhum	sim	1	nao sabe/lembra	nao sabe/lembra	nao	sg capilar	1	negativo		sim	0		negativo		0	no	assintomatico	8	8	8	8	8
02may2013	60dias	9			1828	55	female	amazonia legal		do carlao	reserva porto dias	pae porto dias	9.01	9102	controles	6	55	7	7	sim	nao	nao	pesca/caca/dormerio	sim	5	sim	sim	nao	sg capilar	1	negativo		sim	0		negativo		0		assintomatico	8	8	8	8	8
22may2013	60dias	15			1159	12	male	amazonia legal		eletronica 2	reserva porto dias	pae porto dias	15.9	1592	controles	5	12	12	12	sim	nao	nao	pesca/caca/dormerio	sim	1	nao sabe/lembra	nao sabe/lembra	nao	sg capilar	1	negativo		sim	0		negativo		0		assintomatico	8	8	8	8	8
18sep2013	180dias	14			457	9	male	amazonia legal		linha principal	porto luiz I	pds gleba porto luiz	14.5	1451	vizinho	4	9	2	2	nao	nao	nao	nenhum	nao	888	nao se aplica	nao se aplica	nao	sg capilar	1	negativo		sim	0		negativo		0	no	assintomatico	8	8	8	8	8
30apr2013	baseline	22			724	30	male	amazonia legal	abr	do carleto	reserva porto dias	pae porto dias	22.3	2231	vizinho	8	30	5	5	nao	nao	nao	nenhum	sim	2	sim	nao	nao	sg capilar	1	negativo		sim	0		negativo		0	no	assintomatico	8	8	8	8	8
2013-11-02	180dias	22			719	24	male	amazonia legal		do carleto	reserva porto dias	pae porto dias	22.1	2211	vizinho	5	24	24	5	sim	nao	sim	pesca/caca/dormerio	sim	5	sim	sim	nao	sg capilar	1	negativo		sim	0		negativo		0	no	assintomatico	8	8	8	8	8
2013-06-05	30dias	23			735	13	female	amazonia legal		linha principal	porto luiz I	pds gleba porto luiz	23.3	2331	vizinho	4	13	.25	.25	nao	nao	nao	nenhum	nao	888	nao se aplica	nao se aplica	nao	sg capilar	1	negativo		sim	0		negativo		0	no	assintomatico	8	8	8	8	8
06may2013	30dias	18			621	10	male	amazonia legal		linha principal	porto luiz I	pds gleba porto luiz	18.2	1821	vizinho	7	10	6	6	nao	nao	nao	nenhum	nao	888	nao se aplica	nao se aplica	nao	sg capilar	1	negativo		sim	0		negativo		0	no	assintomatico	8	8	8	8	8
12apr2013	60dias	6			423	57	male	extra amazonia		linha 6	sto antonio peixoto	pa santo antonio peixoto	6.8	682	controles	6	27	19	19	sim	nao	nao	pesca/caca/dormerio	sim	1	sim	sim	nao	sg capilar	1	negativo		sim	0		negativo		0		assintomatico	8	8	8	8	8
15may2013	60dias	11			1840	39	male	amazonia legal		quadra 24	projeto 2 redencao	pa redencao	11.12	11122	controles	3	7	7	.5	sim	sim	nao	pesca/caca/dormerio	nao	888	nao se aplica	nao se aplica	nao	sg capilar	1	negativo		sim	0		negativo		0		assintomatico	8	8	8	8	8
14dec2013	180dias	41			1564	32	female	amazonia legal		dos posseiros	seringal triunfo	pa santo antonio peixoto	41	4100	indice	6	32	7	7	sim	nao	nao	pesca/caca/dormerio	sim	1	sim	nao	nao	sg capilar	1	negativo		sim	0		negativo		0	yes	assintomatico	0	0	0	0	0
08apr2013	60dias	4			434	36	male	amazonia legal		linha principal	porto luiz I	pds gleba porto luiz	4.1	411	vizinho	5	36	.42	.42	nao	nao	nao	nenhum	nao	888	nao se aplica	nao se aplica	nao	sg capilar	1	negativo		sim	0		negativo		0		assintomatico	8	8	8	8	8
02dec2013	180dias	30			1925	48	female	extra amazonia		linha 2	orion	pa orion	30.01	30102	controles	2	40	20	20	nao	nao	nao	nenhum	sim	3	nao sabe/lembra	nao sabe/lembra	nao	sg capilar	1	negativo		sim	0		negativo		0	no	assintomatico	8	8	8	8	8
05apr2013	baseline	17			141	28	male	amazonia legal	abr	linha 7	sto antonio peixoto	pa santo antonio peixoto	17.6	1762	controles	13	28	17	17	sim	nao	sim	pesca/caca/dormerio	sim	3	sim	sim	nao	sg capilar	1	negativo		sim	0		negativo		0	no	assintomatico	8	8	8	8	8
03aug2013	30dias	37			1239	7	male	amazonia legal		nossa sra rainha da paz	nossa sra rainha da paz	pa redencao	37.2	3721	vizinho	5	7	1	1	nao	nao	nao	nenhum	nao	888	nao se aplica	nao se aplica	nao	sg capilar	1	negativo		sim	0		negativo		0	no	assintomatico	8	8	8	8	8
18sep2013	60dias	40			1846	70	male	extra amazonia		linha principal	porto luiz I	pds gleba porto luiz	40.7	4072	controles	2	40	15	15	sim	sim	sim	pesca/caca/dormerio	nao	888	nao se aplica	nao se aplica	nao	sg capilar	1	negativo		sim	0		negativo		0		assintomatico	8	8	8	8	8
2013-06-25	baseline	36			1097	71	female	extra amazonia	jun	linha 2	porto luiz II	pds gleba porto luiz	36	3600	indice	6	60	4	4	nao	nao	nao	nenhum	sim	2	nao sabe/lembra	nao sabe/lembra	nao	sg capilar	1	negativo		sim	0		negativo		0	no	assintomatico	8	8	8	8	8
04may2013	60dias	9			1605	49	male	amazonia legal		sao pedro	reserva porto dias	pae porto dias	9.6	961	vizinho	6	48	48	30	sim	sim	nao	pesca/caca/dormerio	sim	6	sim	sim	sim	sg capilar	1	negativo		sim	0		negativo		0		assintomatico	8	8	8	8	8
2013-07-09	30dias	34			1876	9	male	amazonia legal		do bigode	pedro peixoto	pad pedro peixoto	34.7	3472	controles	3	9	9	9	nao	nao	sim	pesca/caca/dormerio	nao	888	nao se aplica	nao se aplica	nao	sg capilar	1	negativo		sim	0		negativo		0	no	assintomatico	8	8	8	8	8
05aug2013	60dias	29			1377	9	female	amazonia legal		linha 3	gleba cumaru	pad pedro peixoto	29.7	2972	controles	5	9	9	9	nao	nao	nao	nenhum	nao	888	nao se aplica	nao se aplica	nao	sg capilar	1	negativo		sim	0		negativo		0		assintomatico	8	8	8	8	8
2013-06-24	30dias	27			1394	16	male	amazonia legal		linha 5	porto luiz I	pds gleba porto luiz	27.3	2731	vizinho	3	16	.92	.92	sim	sim	sim	pesca/caca/dormerio	nao	888	nao se aplica	nao se aplica	nao	sg capilar	1	negativo		sim	0		negativo		0	no	assintomatico	8	8	8	8	8
27aug2013	60dias	36			1104	27	male	amazonia legal		linha 2	porto luiz II	pds gleba porto luiz	36.2	3621	vizinho	3	27	6	6	sim	nao	nao	pesca/caca/dormerio	nao	888	nao se aplica	nao se aplica	nao	sg capilar	1	negativo		sim	0		negativo		0		assintomatico	8	8	8	8	8
06feb2013	baseline	6			104	16	female	amazonia legal	fev	linha 5	porto luiz I	pds gleba porto luiz	6.2	621	vizinho	3	16	2	2	sim	nao	nao	pesca/caca/dormerio	sim	6	sim	nao sabe/lembra	sim	sg venoso	1	negativo		sim	0		negativo		0	no	assintomatico	8	8	8	8	8
2013-11-27	180dias	28			179	26	male	amazonia legal		campo novo	campo novo	pds gleba porto luiz	28.3	2831	vizinho	2	26	20	1	sim	nao	nao	pesca/caca/dormerio	sim	2	sim	nao	nao	sg capilar	1	negativo		sim	0		negativo		0	no	assintomatico	8	8	8	8	8
05feb2013	baseline	4			435	16	male	amazonia legal	fev	linha principal	porto luiz I	pds gleba porto luiz	4.4	441	vizinho	2	16	3	3	nao	nao	nao	nenhum	sim	1	sim	nao	sim	sg capilar	1	negativo		sim	0		negativo		1	no	assintomatico	8	8	8	8	8
14aug2013	60dias	34			1878	50	female	amazonia legal		do bigode	pedro peixoto	pad pedro peixoto	34.8	3482	controles	2	50	32	32	sim	nao	nao	pesca/caca/dormerio	nao	888	nao se aplica	nao se aplica	nao	sg capilar	1	negativo		sim	0		negativo		0		assintomatico	8	8	8	8	8
01apr2013	30dias	10			715	5	male	amazonia legal		linha 5	porto luiz I	pds gleba porto luiz	10.4	1041	vizinho	3	5	.83	.83	nao	nao	nao	nenhum	nao	888	nao se aplica	nao se aplica	nao	sg capilar	1	negativo		sim	0		negativo		0	no	assintomatico	8	8	8	8	8
18aug2013	60dias	34			1881	46	female	amazonia legal		do bigode	pedro peixoto	pad pedro peixoto	34.01	34102	controles	2	46	20	20	nao	nao	nao	nenhum	sim	15	sim	sim	nao	sg capilar	1	negativo		sim	0		negativo		0		assintomatico	8	8	8	8	8
14feb2013	baseline	8			201	27	female	amazonia legal	fev	terra alta	reserva porto dias	pae porto dias	8.2	821	vizinho	9	27	10	10	nao	nao	nao	nenhum	nao	888	nao se aplica	nao se aplica	nao	sg capilar	1	negativo		sim	0		negativo		0	no	assintomatico	8	8	8	8	8
18feb2013	baseline	8			1136	22	female	amazonia legal	fev	da gata	reserva porto dias	pae porto dias	8.9	892	controles	4	22	4	4	sim	nao	nao	pesca/caca/dormerio	nao	888	nao se aplica	nao se aplica	nao	sg capilar	1	negativo		sim	0		negativo		0	no	assintomatico	8	8	8	8	8
06feb2013	baseline	6			231	8	female	amazonia legal	fev	linha 5	porto luiz I	pds gleba porto luiz	6.3	631	vizinho	5	8	4	4	nao	nao	nao	nenhum	nao	888	nao se aplica	nao se aplica	nao	sg capilar	1	negativo		sim	0		negativo		0	no	assintomatico	8	8	8	8	8
15feb2013	baseline	5			504	41	female	extra amazonia	fev	do pele	sao joao do balanceio	pa sao joao do balanceio	5.6	562	controles	7	34	19	10	sim	nao	nao	pesca/caca/dormerio	sim	15	sim	sim	nao	sg capilar	1	negativo		sim	0		negativo		0	no	assintomatico	8	8	8	8	8
08aug2013	60dias	32			1166	38	male	extra amazonia		linha 3	orion	pa orion	32.7	3272	controles	4	29	20	.58	nao	nao	nao	nenhum	sim	20	nao sabe/lembra	nao sabe/lembra	nao	sg capilar	1	negativo		sim	0		negativo		0		assintomatico	8	8	8	8	8
2013-07-08	baseline	37			1974	4	female	amazonia legal	jul	redencao	projeto redencao	pa redencao	37.9	3792	controles	3	4	4	4	nao	nao	nao	nenhum	nao	888	nao se aplica	nao se aplica	nao	sg capilar	1	negativo		sim	0		negativo		0	yes	assintomatico	8	8	8	8	8
05apr2013	baseline	17			154	12	male	amazonia legal	abr	linha 7	sto antonio peixoto	pa santo antonio peixoto	17.8	1782	controles	11	12	12	12	sim	nao	sim	pesca/caca/dormerio	nao	888	nao se aplica	nao se aplica	nao	sg capilar	1	negativo		sim	0		negativo		0	no	assintomatico	8	8	8	8	8
14dec2013	180dias	37			1251	8	female	amazonia legal		portelinha	nossa sra rainha da paz	pa redencao	37.5	3751	vizinho	8	8	8	8	nao	nao	nao	nenhum	nao	888	nao se aplica	nao se aplica	nao	sg capilar	1	negativo		sim	0		negativo		0	no	assintomatico	8	8	8	8	8
2013-06-18	60dias	18			764	81	male	amazonia legal		linha 1 floresta	sao joao do balanceio	pa sao joao do balanceio	18.6	1862	controles	1	81	12	9	nao	nao	nao	nenhum	sim	5	sim	sim	nao	sg capilar	1	negativo		sim	0		negativo		0		assintomatico	8	8	8	8	8
10apr2013	30dias	12			669	8	female	amazonia legal		linha 5	porto luiz I	pds gleba porto luiz	12.4	1241	vizinho	6	8	.25	.25	nao	nao	nao	nenhum	nao	888	nao se aplica	nao se aplica	nao	sg capilar	1	negativo		sim	0		negativo		0	no	assintomatico	8	8	8	8	8
22may2013	baseline	27			1392	62	male	amazonia legal	mai	linha 5	porto luiz I	pds gleba porto luiz	27.3	2731	vizinho	3	62	25	1.5	sim	nao	sim	pesca/caca/dormerio	sim	8	nao	sim	nao	sg capilar	1	negativo		sim	0		negativo		0	no	assintomatico	8	8	8	8	8
2013-03-30	30dias	9			245	38	male	amazonia legal		do paulao	reserva porto dias	pae porto dias	9.2	921	vizinho	3	38	30	30	sim	sim	sim	pesca/caca/dormerio	sim	2	sim	sim	nao	sg capilar	1	negativo		sim	0		negativo		0	no	assintomatico	8	8	8	8	8
11may2013	30dias	18			1647	16	male	amazonia legal		linha 1 floresta	sao joao do balanceio	pa sao joao do balanceio	18.7	1872	controles	7	16	10	10	sim	sim	sim	pesca/caca/dormerio	sim	10	sim	sim	nao	sg capilar	1	negativo		sim	0		negativo		0	no	assintomatico	8	8	8	8	8
16aug2013	60dias	35			1026	71	female	amazonia legal		do renato	sto antonio peixoto	pa santo antonio peixoto	35.1	3511	vizinho	4	71	12	12	sim	nao	sim	pesca/caca/dormerio	nao	888	nao se aplica	nao se aplica	nao	sg capilar	1	negativo		sim	0		negativo		0		sintomatico	1	1	0	1	0
04may2013	60dias	9			250	26	male	amazonia legal		do paulao	reserva porto dias	pae porto dias	9	900	indice	9	26	26	6	sim	sim	sim	pesca/caca/dormerio	sim	5	sim	sim	nao	sg capilar	1	negativo		sim	0		negativo		0		assintomatico	8	8	8	8	8
2013-06-04	baseline	32			928	33	female	amazonia legal	jun	linha 5	orion	pa orion	32.2	3221	vizinho	5	25	12	12	sim	nao	nao	pesca/caca/dormerio	sim	15	sim	sim	nao	sg capilar	1	negativo		sim	0		negativo		0	yes	sintomatico	1	1	0	0	0
09apr2013	60dias	7			183	7	male	amazonia legal		do carlao	reserva porto dias	pae porto dias	7.3	731	vizinho	5	7	1	1	nao	nao	nao	nenhum	nao	888	nao se aplica	nao se aplica	nao	sg capilar	1	negativo		sim	0		negativo		0		assintomatico	8	8	8	8	8
06feb2011	baseline	39			1329	2	male	amazonia legal	jul	linha 3	porto luiz II	pds gleba porto luiz	39.3	3931	vizinho	8	2	2	2	nao	nao	nao	nenhum	nao	888	nao se aplica	nao se aplica	nao	sg capilar	1	negativo		sim	0		negativo		0	no	assintomatico	8	8	8	8	8
08aug2013	60dias	33			949	4	male	amazonia legal		linha principal	porto luiz I	pds gleba porto luiz	33	3300	indice	5	4	2	2	nao	nao	nao	nenhum	nao	888	nao se aplica	nao se aplica	nao	sg capilar	1	negativo		sim	0		negativo		0		assintomatico	8	8	8	8	8
27aug2013	60dias	36			1100	15	female	amazonia legal		linha 2	porto luiz II	pds gleba porto luiz	36	3600	indice	6	15	4	4	nao	nao	nao	nenhum	nao	888	nao se aplica	nao se aplica	nao	sg capilar	1	negativo		sim	0		negativo		0		assintomatico	8	8	8	8	8
15may2013	30dias	17			196	10	female	amazonia legal		linha 7	sto antonio peixoto	pa santo antonio peixoto	17.01	17102	controles	7	10	10	3	nao	nao	nao	nenhum	nao	888	nao se aplica	nao se aplica	nao	sg capilar	1	negativo		sim	0		negativo		0	no	assintomatico	8	8	8	8	8
14sep2013	180dias	13			303	15	female	amazonia legal		linha 5	sto antonio peixoto	pa santo antonio peixoto	13	1300	indice	6	15	15	15	nao	nao	nao	nenhum	nao	888	nao se aplica	nao se aplica	nao	sg capilar	1	negativo		sim	0		negativo		0	no	assintomatico	8	8	8	8	8
27aug2013	60dias	36			1097	71	female	extra amazonia		linha 2	porto luiz II	pds gleba porto luiz	36	3600	indice	6	60	4	4	nao	nao	nao	nenhum	sim	2	nao sabe/lembra	nao sabe/lembra	nao	sg capilar	1	negativo		sim	0		negativo		0		assintomatico	8	8	8	8	8
12feb2013	baseline	4			500	24	female	amazonia legal	fev	do pele	sao joao do balanceio	pa sao joao do balanceio	4.9	492	controles	4	24	24	5	sim	nao	nao	pesca/caca/dormerio	nao	888	nao se aplica	nao se aplica	nao	sg capilar	1	negativo		sim	0		negativo		0	no	assintomatico	8	8	8	8	8
22may2013	30dias	21			626	68	male	amazonia legal		linha 5	orion	pa orion	21	2100	indice	8	68	16	16	sim	nao	sim	pesca/caca/dormerio	sim	1	sim	nao	nao	sg capilar	1	negativo		sim	0		negativo		0	no	assintomatico	8	8	8	8	8
2013-06-20	60dias	19			1993	52	female	amazonia legal		do 108	sao joao do balanceio	pa sao joao do balanceio	19.7	1972	controles	2	52	20	20	sim	nao	nao	pesca/caca/dormerio	sim	5	sim	sim	nao	sg capilar	1	negativo		sim	0		negativo		0		assintomatico	8	8	8	8	8
2013-06-04	30dias	23	index case		737	39	female	extra amazonia		linha principal	porto luiz I	pds gleba porto luiz	23	2300	indice	4	30	5	5	nao	nao	nao	nenhum	sim	20	sim	sim	sim	sg capilar	1	negativo		sim	0		negativo		1	no	assintomatico	8	8	8	8	8
06feb2013	baseline	6			89	55	female	amazonia legal	fev	linha 5	porto luiz I	pds gleba porto luiz	6.1	611	vizinho	3	55	.5	.5	sim	nao	nao	pesca/caca/dormerio	sim	10	sim	sim	nao	sg venoso	1	negativo		sim	0		negativo		0	yes	sintomatico	0	1	0	0	0
04oct2013	180dias	16			1836	9	male	amazonia legal		quadra 24	projeto 2 redencao	pa redencao	16.7	1672	controles	12	9	.25	.25	sim	nao	nao	pesca/caca/dormerio	nao	888	nao se aplica	nao se aplica	nao	sg capilar	1	negativo		sim	0		negativo		0	no	assintomatico	8	8	8	8	8
06apr2013	60dias	1			1079	7	female	amazonia legal		linha 10	sao joao do balanceio	pa sao joao do balanceio	1.11	1112	controles	4	7	7	7	nao	nao	nao	nenhum	nao	888	nao se aplica	nao se aplica	nao	sg capilar	1	negativo		sim	0		negativo		0		assintomatico	8	8	8	8	8
16aug2013	60dias	33			1913	29	male	amazonia legal		do granada	pedro peixoto	pad pedro peixoto	33.9	3392	controles	1	29	5	5	sim	sim	sim	pesca/caca/dormerio	sim	15	sim	sim	nao	sg capilar	1	negativo		sim	0		negativo		0		assintomatico	8	8	8	8	8
12apr2013	60dias	6			419	15	male	amazonia legal		linha 6	sto antonio peixoto	pa santo antonio peixoto	6.7	672	controles	5	15	15	15	sim	sim	sim	pesca/caca/dormerio	sim	999	sim	nao sabe/lembra	sim	sg capilar	1	negativo		sim	0		negativo		0		assintomatico	8	8	8	8	8
2013-07-23	60dias	24			758	53	female	amazonia legal		linha principal	porto luiz I	pds gleba porto luiz	24.1	2411	vizinho	3	53	6	6	nao	nao	nao	nenhum	nao	888	nao se aplica	nao se aplica	nao	sg capilar	1	negativo		sim	0		negativo		0		assintomatico	8	8	8	8	8
2013-06-12	baseline	35			1036	9	female	amazonia legal	jun	do renato	sto antonio peixoto	pa santo antonio peixoto	35.3	3531	vizinho	4	9	9	9	sim	nao	sim	pesca/caca/dormerio	nao	888	nao se aplica	nao se aplica	nao	sg capilar	1	negativo		sim	0		negativo		0	no	assintomatico	8	8	8	8	8
25may2013	baseline	25			1473	12	female	amazonia legal	mai	linha 3	orion	pa orion	25.7	2572	controles	5	12	12	12	nao	nao	nao	nenhum	nao	888	nao se aplica	nao se aplica	nao	sg capilar	1	negativo		sim	0		negativo		0	no	assintomatico	8	8	8	8	8
06apr2013	60dias	1			1071	41	female	amazonia legal		linha 10	sao joao do balanceio	pa sao joao do balanceio	1.01	1102	controles	4	41	5	5	sim	nao	nao	pesca/caca/dormerio	sim	3	sim	nao	nao	sg capilar	1	negativo		sim	0		negativo		0		assintomatico	8	8	8	8	8
2013-06-04	baseline	32			1164	17	male	amazonia legal	jun	linha 3	orion	pa orion	32.8	3282	controles	2	17	11	11	nao	nao	nao	nenhum	sim	2	nao sabe/lembra	nao sabe/lembra	nao	sg capilar	1	negativo		sim	0		negativo		0	yes	sintomatico	1	1	0	0	0
10oct2013	180dias	18			766	24	male	amazonia legal		linha 1 floresta	sao joao do balanceio	pa sao joao do balanceio	18.7	1872	controles	7	24	24	2	sim	nao	sim	pesca/caca/dormerio	sim	5	sim	sim	nao	sg capilar	1	negativo		sim	0		negativo		0	no	assintomatico	8	8	8	8	8
10aug2013	180dias	4			440	14	male	amazonia legal		linha principal	porto luiz I	pds gleba porto luiz	4.3	431	vizinho	8	14	5	5	nao	nao	nao	nenhum	sim	5	sim	sim	nao	sg capilar	1	negativo		sim	0		negativo		0	yes	sintomatico	0	1	0	0	0
10aug2013	30dias	39			1333	11	male	amazonia legal		linha 3	porto luiz II	pds gleba porto luiz	39.4	3941	vizinho	7	11	1	1	sim	nao	sim	pesca/caca/dormerio	nao	888	nao se aplica	nao se aplica	nao	sg capilar	1	negativo		sim	0		negativo		0	no	assintomatico	8	8	8	8	8
31may2013	baseline	31			889	48	female	extra amazonia	mai	do pele	reserva porto dias	pae porto dias	31.3	3131	vizinho	6	40	8	8	nao	nao	nao	nenhum	nao	888	nao se aplica	nao se aplica	nao	sg capilar	1	negativo		sim	0		negativo		0	yes	sintomatico	1	1	0	0	0
06sep2013	60dias	37			1227	20	female	extra amazonia		nossa senhora rainha da paz	nossa sra rainha da paz	pa redencao	37	3700	indice	8	20	14	14	nao	nao	nao	nenhum	nao	888	nao se aplica	nao se aplica	nao	sg capilar	1	negativo		sim	0		negativo		0		assintomatico	8	8	8	8	8
05apr2013	60dias	1			1065	17	male	amazonia legal		linha 10	sao joao do balanceio	pa sao joao do balanceio	1.8	182	controles	3	17	4	4	sim	nao	nao	pesca/caca/dormerio	nao	888	nao se aplica	nao se aplica	nao	sg capilar	1	negativo		sim	0		negativo		0		assintomatico	8	8	8	8	8
2013-06-04	60dias	19			545	28	male	amazonia legal		linha 5	porto luiz I	pds gleba porto luiz	19	1900	indice	4	28	5	5	sim	nao	sim	pesca/caca/dormerio	nao	888	nao se aplica	nao se aplica	nao	sg capilar	1	negativo		sim	0		negativo		0		sintomatico	0	1	0	0	0
05apr2013	60dias	1			1073	15	male	amazonia legal		linha 10	sao joao do balanceio	pa sao joao do balanceio	1.01	1102	controles	4	15	5	5	sim	nao	sim	pesca/caca/dormerio	sim	1	sim	nao	nao	sg capilar	1	negativo		sim	0		negativo		0		assintomatico	8	8	8	8	8
01aug2013	60dias	25			1455	6	male	amazonia legal		linha 3	orion	pa orion	25.9	2592	controles	6	6	6	6	nao	nao	nao	nenhum	nao	888	nao se aplica	nao se aplica	nao	sg capilar	1	negativo		sim	0		negativo		0		assintomatico	8	8	8	8	8
12apr2013	30dias	13			302	56	female	amazonia legal		linha 5	sto antonio peixoto	pa santo antonio peixoto	13	1300	indice	6	56	17	10	sim	nao	nao	pesca/caca/dormerio	sim	5	sim	sim	nao	sg capilar	1	negativo		sim	0		negativo		0	no	assintomatico	8	8	8	8	8
2013-07-09	baseline	41			1565	55	male	amazonia legal	jul	dos posseiros	seringal triunfo	pa santo antonio peixoto	41	4100	indice	6	55	7	7	sim	sim	sim	pesca/caca/dormerio	sim	15	sim	sim	sim	sg capilar	1	negativo		sim	0		negativo		1	yes	sintomatico	0	1	0	0	0
10apr2013	60dias	5			1050	9	female	amazonia legal		do pele	sao joao do balanceio	pa sao joao do balanceio	5.11	5112	controles	6	9	3	3	nao	nao	nao	nenhum	nao	888	nao se aplica	nao se aplica	nao	sg capilar	1	negativo		sim	0		negativo		0		assintomatico	8	8	8	8	8
30aug2013	60dias	36			1107	61	female	amazonia legal		linha 2	porto luiz II	pds gleba porto luiz	36.3	3631	vizinho	2	61	6	6	nao	nao	nao	nenhum	sim	20	sim	sim	nao	sg capilar	1	negativo		sim	0		negativo		0		assintomatico	8	8	8	8	8
11feb2013	baseline	5			508	15	male	amazonia legal	fev	do pele	sao joao do balanceio	pa sao joao do balanceio	5.6	562	controles	7	15	15	15	sim	nao	nao	pesca/caca/dormerio	nao	888	nao se aplica	nao se aplica	nao	sg capilar	1	negativo		sim	0		negativo		0	no	assintomatico	8	8	8	8	8
27aug2013	60dias	36			1044	42	male	amazonia legal		linha 5	porto luiz I	pds gleba porto luiz	36.8	3682	controles	2	42	9	9	nao	nao	nao	nenhum	sim	6	sim	sim	nao	sg capilar	1	negativo		sim	0		negativo		0		assintomatico	8	8	8	8	8
18may2013	60dias	15			326	38	male	amazonia legal		deus e pai	reserva porto dias	pae porto dias	15.3	1531	vizinho	6	38	1.5	1.5	sim	sim	sim	pesca/caca/dormerio	sim	30	nao	sim	nao	sg capilar	1	negativo		sim	0		negativo		0		assintomatico	8	8	8	8	8
10sep2013	180dias	11			1759	62	female	extra amazonia		quadra 29	projeto 2 redencao	pa redencao	11.01	11102	controles	5	45	14	14	nao	nao	nao	nenhum	nao	888	nao se aplica	nao se aplica	nao	sg capilar	1	negativo		sim	0		negativo		0	no	assintomatico	8	8	8	8	8
05apr2013	60dias	2			390	32	male	amazonia legal		br 364	sao joao do balanceio	pa sao joao do balanceio	2.9	292	controles	4	32	20	5	sim	sim	sim	pesca/caca/dormerio	nao sabe/lembra	999	nao sabe/lembra	nao sabe/lembra	nao	sg capilar	1	negativo		sim	0		negativo		0		assintomatico	8	8	8	8	8
2013-03-15	baseline	14			1546	51	female	amazonia legal	mar	linha 5	sto antonio peixoto	pa santo antonio peixoto	14.01	14102	controles	5	51	50	15	sim	nao	nao	pesca/caca/dormerio	sim	8	nao sabe/lembra	nao sabe/lembra	nao	sg capilar	1	negativo		sim	0		negativo		0	no	assintomatico	8	8	8	8	8
2013-11-21	180dias	26			314	21	male	amazonia legal		linha 3	sao joao do balanceio	pa sao joao do balanceio	26.8	2682	controles	4	21	21	3	sim	nao	nao	pesca/caca/dormerio	sim	1	nao sabe/lembra	nao sabe/lembra	nao	sg capilar	1	negativo		sim	0		negativo		0	no	assintomatico	8	8	8	8	8
2013-06-28	30dias	28			1887	73	male	extra amazonia		do bigode	pedro peixoto	pad pedro peixoto	28.8	2882	controles	2	33	28	28	sim	nao	nao	pesca/caca/dormerio	sim	15	sim	sim	nao	sg capilar	1	negativo		sim	0		negativo		0	yes	sintomatico	1	0	0	0	0
03aug2013	180dias	1			1535	5	female	amazonia legal		linha 2	sao joao do balanceio	pa sao joao do balanceio	1.3	131	vizinho	7	5	.25	.25	nao	nao	nao	nenhum	nao	888	nao se aplica	nao se aplica	nao	sg capilar	1	negativo		sim	0		negativo		0	no	assintomatico	8	8	8	8	8
16aug2013	60dias	35			1035	16	male	amazonia legal		do renato	sto antonio peixoto	pa santo antonio peixoto	35.3	3531	vizinho	4	16	8	8	sim	nao	sim	pesca/caca/dormerio	sim	1	nao sabe/lembra	nao sabe/lembra	nao	sg capilar	1	negativo		sim	0		negativo		0		assintomatico	8	8	8	8	8
2013-03-27	30dias	9			1524	10	male	amazonia legal		do carlao	reserva porto dias	pae porto dias	9.01	9102	controles	6	10	10	10	sim	nao	nao	pesca/caca/dormerio	nao	888	nao se aplica	nao se aplica	nao	sg capilar	1	negativo		sim	0		negativo		0	no	assintomatico	8	8	8	8	8
2013-06-22	30dias	24			807	34	female	amazonia legal		linha principal	porto luiz I	pds gleba porto luiz	24.2	2421	vizinho	5	34	6	6	nao	nao	nao	nenhum	nao	888	nao se aplica	nao se aplica	nao	sg capilar	1	negativo		sim	0		negativo		0	no	assintomatico	8	8	8	8	8
2013-07-25	60dias	24			1487	77	male	extra amazonia		linha 3	orion	pa orion	24.9	2492	controles	2	40	7	7	nao	nao	nao	nenhum	sim	3	sim	sim	nao	sg capilar	1	negativo		sim	0		negativo		0		assintomatico	8	8	8	8	8
2013-07-01	baseline	38			1272	5	female	amazonia legal	jul	linha 3	orion	pa orion	38.3	3831	vizinho	10	5	5	5	nao	nao	nao	nenhum	nao	888	nao se aplica	nao se aplica	nao	sg capilar	1	negativo		sim	0		negativo		0	no	assintomatico	8	8	8	8	8
06feb2013	baseline	6			232	9	female	amazonia legal	fev	linha 5	porto luiz I	pds gleba porto luiz	6.3	631	vizinho	5	9	4	4	sim	nao	nao	pesca/caca/dormerio	sim	1	sim	nao	nao	sg capilar	1	negativo		sim	0		negativo		0	yes	sintomatico	0	1	0	0	0
2013-11-18	180dias	24			1490	37	female	extra amazonia		linha 3	orion	pa orion	24.6	2462	controles	6	28	10	10	nao	nao	nao	nenhum	sim	5	nao sabe/lembra	nao sabe/lembra	nao	sg capilar	1	negativo		sim	0		negativo		0	no	assintomatico	8	8	8	8	8
05aug2013	60dias	30			876	60	male	amazonia legal		linha 5	porto luiz I	pds gleba porto luiz	30.1	3011	vizinho	2	60	7	7	sim	nao	sim	pesca/caca/dormerio	sim	1	nao	sim	nao	sg capilar	1	negativo		sim	0		negativo		0		sintomatico	0	1	0	0	0
2013-03-06	baseline	11			558	46	female	extra amazonia	mar	quadra 17	projeto 2 redencao	pa redencao	11.3	1131	vizinho	6	9	9	9	nao	nao	nao	nenhum	nao	888	nao se aplica	nao se aplica	nao	sg capilar	1	negativo		sim	0		negativo		0	no	assintomatico	8	8	8	8	8
2013-06-13	60dias	18			1649	33	male	amazonia legal		linha 1 floresta	sao joao do balanceio	pa sao joao do balanceio	18.11	18112	controles	8	33	10	10	sim	nao	sim	pesca/caca/dormerio	sim	3	sim	nao	nao	sg capilar	1	negativo		sim	0		negativo		0		assintomatico	8	8	8	8	8
2013-07-01	baseline	38			1280	7	female	amazonia legal	jul	linha 3	orion	pa orion	38.4	3841	vizinho	10	7	2	2	nao	nao	nao	nenhum	nao	888	nao se aplica	nao se aplica	nao	sg capilar	1	negativo		sim	0		negativo		0	no	assintomatico	8	8	8	8	8
02may2013	30dias	16			470	33	female	amazonia legal		quadra 27	projeto 2 redencao	pa redencao	16.01	16102	controles	5	33	3	3	nao	nao	nao	nenhum	sim	1	nao sabe/lembra	nao sabe/lembra	nao	sg capilar	1	negativo		sim	0		negativo		0	no	assintomatico	8	8	8	8	8
05may2013	60dias	10	index case		268	52	male	amazonia legal		linha 5	porto luiz I	pds gleba porto luiz	10	1000	indice	2	52	1	1	sim	nao	nao	pesca/caca/dormerio	sim	2	nao	sim	sim	sg capilar	1	negativo		sim	0		negativo		0		assintomatico	8	8	8	8	8
28dec2013	180dias	37			1249	65	female	amazonia legal		portelinha	nossa sra rainha da paz	pa redencao	37.4	3741	vizinho	3	65	2	2	nao	nao	nao	nenhum	sim	10	sim	sim	nao	sg capilar	1	negativo		sim	0		negativo		0	no	assintomatico	8	8	8	8	8
2013-07-08	30dias	32			1165	32	female	amazonia legal		linha 3	orion	pa orion	32.7	3272	controles	4	32	20	.58	nao	nao	nao	nenhum	sim	3	nao sabe/lembra	nao sabe/lembra	nao	sg capilar	1	negativo		sim	0		negativo		0	no	assintomatico	8	8	8	8	8
2013-07-08	30dias	33			970	11	male	amazonia legal		linha principal	porto luiz I	pds gleba porto luiz	33.2	3321	vizinho	5	11	2	2	nao	nao	nao	nenhum	nao	888	nao se aplica	nao se aplica	nao	sg capilar	1	negativo		sim	0		negativo		0	no	assintomatico	8	8	8	8	8
07aug2013	30dias	38			1933	63	female	extra amazonia		do bengala	orion	pa orion	38.7	3872	controles	2	40	26	26	sim	nao	nao	pesca/caca/dormerio	sim	1	sim	nao	nao	sg capilar	1	negativo		sim	0		negativo		0	no	assintomatico	8	8	8	8	8
16dec2013	180dias	40			1847	66	female	amazonia legal		linha principal	porto luiz I	pds gleba porto luiz	40.7	4072	controles	2	66	8	8	sim	nao	nao	pesca/caca/dormerio	nao	888	nao se aplica	nao se aplica	nao	sg capilar	1	negativo		sim	0		negativo		0	no	assintomatico	8	8	8	8	8
2013-03-15	baseline	15			327	30	female	amazonia legal	mar	deus e pai	reserva porto dias	pae porto dias	15.3	1531	vizinho	6	30	30	30	nao	nao	nao	nenhum	sim	3	nao sabe/lembra	nao sabe/lembra	nao	sg capilar	1	negativo		sim	0		negativo		0	no	assintomatico	8	8	8	8	8
22may2013	baseline	26			1512	10	male	amazonia legal	mai	linha 3 floresta	sao joao do balanceio	pa sao joao do balanceio	26.01	26102	controles	7	10	10	10	sim	nao	nao	pesca/caca/dormerio	nao	888	nao se aplica	nao se aplica	nao	sg capilar	1	negativo		sim	0		negativo		0	no	assintomatico	8	8	8	8	8
06apr2013	60dias	3			236	33	male	amazonia legal		linha 5	porto luiz I	pds gleba porto luiz	3.3	331	vizinho	4	33	2	2	sim	nao	sim	pesca/caca/dormerio	sim	2	nao sabe/lembra	nao sabe/lembra	nao	sg capilar	1	negativo		sim	0		negativo		0		assintomatico	8	8	8	8	8
06apr2013	60dias	5			79	14	male	amazonia legal		linha 5	porto luiz I	pds gleba porto luiz	5.2	521	vizinho	4	14	2	2	sim	nao	sim	pesca/caca/dormerio	nao	888	nao se aplica	nao se aplica	nao	sg capilar	1	negativo		sim	0		negativo		0		assintomatico	8	8	8	8	8
2013-06-06	baseline	34			992	29	female	amazonia legal	jun	linha 2	porto luiz II	pds gleba porto luiz	34.5	3451	vizinho	5	29	5	5	nao	nao	nao	nenhum	nao	888	nao se aplica	nao se aplica	nao	sg capilar	1	negativo		sim	0		negativo		0	no	assintomatico	8	8	8	8	8
17sep2013	180dias	13			1418	64	female	extra amazonia		eletronica 1	sto antonio peixoto	pa santo antonio peixoto	13.01	13102	controles	3	30	2	2	sim	nao	sim	pesca/caca/dormerio	sim	1	nao sabe/lembra	nao sabe/lembra	nao	sg capilar	1	negativo		sim	0		negativo		0	no	assintomatico	8	8	8	8	8
19aug2013	30dias	39			1720	35	female	amazonia legal		do macari	orion	pa orion	39.7	3972	controles	7	35	7	7	nao	nao	nao	nenhum	sim	4	nao sabe/lembra	nao sabe/lembra	nao	sg capilar	1	negativo		sim	0		negativo		0	no	assintomatico	8	8	8	8	8
2013-06-03	baseline	32			939	3	female	amazonia legal	jun	linha 5	orion	pa orion	32.4	3241	vizinho	4	3	3	3	nao	nao	nao	nenhum	nao	888	nao se aplica	nao se aplica	nao	sg capilar	1	negativo		sim	0		negativo		0	no	assintomatico	8	8	8	8	8
2013-11-28	180dias	29			818	.92	female	amazonia legal		linha principal	porto luiz I	pds gleba porto luiz	29	2900	indice	5	.92	.92	.92	nao	nao	nao	nenhum	nao	888	nao se aplica	nao se aplica	nao	sg capilar	1	negativo		sim	0		negativo		0	no	assintomatico	8	8	8	8	8
2013-07-15	60dias	22			1198	64	male	extra amazonia		da manga	reserva porto dias	pae porto dias	22.11	22112	controles	5	26	12	.5	nao	nao	nao	nenhum	sim	15	sim	sim	sim	sg capilar	1	negativo		sim	0		negativo		0		assintomatico	8	8	8	8	8
11feb2013	baseline	5			490	31	female	amazonia legal	fev	do pele	sao joao do balanceio	pa sao joao do balanceio	5.01	5102	controles	3	31	2	2	nao	nao	nao	nenhum	nao	888	nao se aplica	nao se aplica	nao	sg capilar	1	negativo		sim	0		negativo		0	no	assintomatico	8	8	8	8	8
2013-07-01	30dias	30			960	10	female	amazonia legal		linha 5	porto luiz I	pds gleba porto luiz	30.4	3041	vizinho	8	10	.67	.67	nao	nao	nao	nenhum	nao	888	nao se aplica	nao se aplica	nao	sg capilar	1	negativo		sim	0		negativo		0	no	assintomatico	8	8	8	8	8
11may2013	30dias	20			576	26	female	amazonia legal		br 364	sto antonio peixoto	pa santo antonio peixoto	20.4	2041	vizinho	3	26	24	24	sim	nao	nao	pesca/caca/dormerio	sim	3	sim	nao	nao	sg capilar	1	negativo		sim	0		negativo		0	no	assintomatico	8	8	8	8	8
2013-03-20	baseline	15			1158	17	male	amazonia legal	mar	eletronica 2	reserva porto dias	pae porto dias	15.9	1592	controles	5	17	12	12	sim	nao	sim	pesca/caca/dormerio	sim	5	sim	sim	nao	sg capilar	1	negativo		sim	0		negativo		0	no	assintomatico	8	8	8	8	8
2013-07-25	30dias	36			684	8	male	amazonia legal		linha 5	porto luiz I	pds gleba porto luiz	36.12	36122	controles	6	8	5	5	nao	nao	nao	nenhum	nao	888	nao se aplica	nao se aplica	nao	sg capilar	1	negativo		sim	0		negativo		0	no	assintomatico	8	8	8	8	8
18may2013	60dias	15			996	36	female	amazonia legal		deus e pai	reserva porto dias	pae porto dias	15.5	1551	vizinho	5	36	.08	.08	sim	nao	nao	pesca/caca/dormerio	sim	1	nao	sim	nao	sg capilar	1	negativo		sim	0		negativo		0		assintomatico	8	8	8	8	8
18may2013	60dias	15			995	4	female	amazonia legal		deus e pai	reserva porto dias	pae porto dias	15.5	1551	vizinho	5	4	.08	.08	nao	nao	nao	nenhum	sim	1	sim	nao	sim	sg capilar	1	negativo		sim	0		negativo		0		assintomatico	8	8	8	8	8
22apr2013	30dias	14			129	17	female	amazonia legal		linha 5	sto antonio peixoto	pa santo antonio peixoto	14.7	1472	controles	2	17	17	17	sim	nao	nao	pesca/caca/dormerio	nao	888	nao se aplica	nao se aplica	nao	sg capilar	1	negativo		sim	0		negativo		0	no	assintomatico	8	8	8	8	8
07aug2013	180dias	1			1790	48	female	amazonia legal		linha 9	sao joao do balanceio	pa sao joao do balanceio	1.14	1142	controles	6	48	25	6	nao	nao	nao	nenhum	sim	1	nao sabe/lembra	nao sabe/lembra	nao	sg capilar	1	negativo		sim	0		negativo		0	no	assintomatico	8	8	8	8	8
06may2013	30dias	19			545	28	male	amazonia legal		linha 5	porto luiz I	pds gleba porto luiz	19	1900	indice	4	28	5	5	sim	nao	sim	pesca/caca/dormerio	nao	888	nao se aplica	nao se aplica	nao	sg capilar	1	negativo		sim	0		negativo		0	no	assintomatico	8	8	8	8	8
12apr2013	30dias	13			304	59	male	amazonia legal		linha 5	sto antonio peixoto	pa santo antonio peixoto	13	1300	indice	6	59	17	10	sim	nao	sim	pesca/caca/dormerio	sim	6	sim	sim	nao	sg capilar	1	negativo		sim	0		negativo		0	no	assintomatico	8	8	8	8	8
16dec2013	180dias	41			1865	47	female	amazonia legal		dos posseiros	seringal triunfo	pa santo antonio peixoto	41.13	41131	vizinho	2	47	6	6	nao	nao	nao	nenhum	sim	1	nao sabe/lembra	nao sabe/lembra	nao	sg capilar	1	negativo		sim	0		negativo		0	no	assintomatico	8	8	8	8	8
14dec2013	180dias	37			1966	14	female	amazonia legal		vila redencao	projeto redencao	pa redencao	37.7	3772	controles	5	14	14	14	nao	nao	nao	nenhum	nao	888	nao se aplica	nao se aplica	nao	sg capilar	1	negativo		sim	0		negativo		0	no	assintomatico	8	8	8	8	8
11may2013	30dias	19			1995	19	female	amazonia legal		do 108	sao joao do balanceio	pa sao joao do balanceio	19.8	1982	controles	2	19	5	5	nao	nao	nao	nenhum	nao	888	nao se aplica	nao se aplica	nao	sg capilar	1	negativo		8	0		negativo		0	no	assintomatico	8	8	8	8	8
14dec2013	180dias	37			1967	8	female	amazonia legal		vila redencao	projeto redencao	pa redencao	37.7	3772	controles	5	8	8	8	nao	nao	nao	nenhum	nao	888	nao se aplica	nao se aplica	nao	sg capilar	1	negativo		sim	0		negativo		0	no	assintomatico	8	8	8	8	8
16sep2013	60dias	41			1631	80	male	extra amazonia		eletronica 1	sto antonio peixoto	pa santo antonio peixoto	41.6	4162	controles	3	34	34	11	sim	nao	nao	pesca/caca/dormerio	sim	5	sim	sim	nao	sg capilar	1	negativo		sim	0		negativo		0		assintomatico	8	8	8	8	8
2013-06-06	baseline	34			2002	9	male	amazonia legal	jun	linha 2	porto luiz II	pds gleba porto luiz	34	3400	indice	4	9	1	.17	sim	nao	nao	pesca/caca/dormerio	sim	3	sim	nao sabe/lembra	sim	sg capilar	1	negativo		sim	0		negativo		1	no	assintomatico	8	8	8	8	8
05sep2013	180dias	10			269	42	male	amazonia legal		linha 5	porto luiz I	pds gleba porto luiz	10	1000	indice	2	42	2	2	nao	nao	nao	nenhum	sim	1	nao sabe/lembra	nao sabe/lembra	sim	sg venoso	1	negativo		sim	0		negativo		0	yes	sintomatico	0	1	0	0	0
2013-07-01	baseline	38			1262	50	male	extra amazonia	jul	linha 3	orion	pa orion	38.1	3811	vizinho	2	32	18	4	nao	nao	nao	nenhum	sim	40	sim	sim	nao	sg capilar	1	negativo		sim	0		negativo		0	no	assintomatico	8	8	8	8	8
05oct2013	180dias	17			676	7	female	amazonia legal		linha 5	porto luiz I	pds gleba porto luiz	17.4	1741	vizinho	5	7	2	2	nao	nao	nao	nenhum	nao	888	nao se aplica	nao se aplica	nao	sg capilar	1	negativo		sim	0		negativo		0	no	assintomatico	8	8	8	8	8
2013-06-18	baseline	31			1193	53	female	amazonia legal	mai	da manga	reserva porto dias	pae porto dias	31.6	3162	controles	4	53	10	8	sim	nao	nao	pesca/caca/dormerio	sim	2	sim	sim	nao	sg capilar	1	negativo		sim	0		negativo		0	no	assintomatico	8	8	8	8	8
12aug2013	60dias	33			972	35	female	amazonia legal		linha principal	porto luiz I	pds gleba porto luiz	33.3	3331	vizinho	4	35	2	2	nao	nao	nao	nenhum	sim	1	nao sabe/lembra	nao sabe/lembra	nao	sg capilar	1	negativo		sim	0		negativo		0		sintomatico	1	1	0	0	0
2013-11-20	180dias	24			1476	41	male	extra amazonia		linha 3	orion	pa orion	24.7	2472	controles	2	30	15	15	nao	nao	nao	nenhum	sim	2	sim	nao	sim	sg capilar	1	negativo		sim	0		negativo		0	no	assintomatico	8	8	8	8	8
2013-03-13	baseline	13			307	51	male	amazonia legal	mar	linha 5	sto antonio peixoto	pa santo antonio peixoto	13.1	1311	vizinho	2	51	14	10	nao	nao	nao	nenhum	sim	1	nao sabe/lembra	nao sabe/lembra	nao	sg capilar	1	negativo		sim	0		negativo		0	no	assintomatico	8	8	8	8	8
2013-07-06	60dias	23			741	56	male	amazonia legal		linha principal	porto luiz I	pds gleba porto luiz	23.1	2311	vizinho	2	56	56	.25	sim	sim	sim	pesca/caca/dormerio	sim	15	sim	sim	nao	sg capilar	1	negativo		sim	0		negativo		0		assintomatico	8	8	8	8	8
07may2013	30dias	19			662	5	female	amazonia legal		linha 5	porto luiz I	pds gleba porto luiz	19.5	1951	vizinho	3	5	4	4	nao	nao	nao	nenhum	nao	888	nao se aplica	nao se aplica	nao	sg capilar	1	negativo		sim	0		negativo		0	no	assintomatico	8	8	8	8	8
29sep2013	180dias	15			1121	46	female	extra amazonia		eletronica 2	reserva porto dias	pae porto dias	15.7	1572	controles	2	28	8	8	sim	nao	sim	pesca/caca/dormerio	nao	888	nao se aplica	nao se aplica	nao	sg capilar	1	negativo		sim	0		negativo		0	no	assintomatico	8	8	8	8	8
14apr2013	60dias	7			1131	8	male	amazonia legal		da gata	reserva porto dias	pae porto dias	7.8	782	controles	7	8	5	5	sim	nao	nao	pesca/caca/dormerio	nao	888	nao se aplica	nao se aplica	nao	sg capilar	1	negativo		sim	0		negativo		0		assintomatico	8	8	8	8	8
10sep2013	180dias	10			395	1.5	male	amazonia legal		linha principal	sto antonio peixoto	pa santo antonio peixoto	10.7	1072	controles	5	1.5	1.5	1.5	sim	nao	nao	pesca/caca/dormerio	nao	888	nao se aplica	nao se aplica	nao	sg capilar	1	negativo		sim	0		negativo		0	no	assintomatico	8	8	8	8	8
2013-03-08	baseline	10			400	40	male	amazonia legal	fev	linha 6	sto antonio peixoto	pa santo antonio peixoto	10.8	1082	controles	3	40	3	3	sim	nao	sim	pesca/caca/dormerio	sim	3	nao sabe/lembra	nao sabe/lembra	nao	sg capilar	1	negativo		sim	0		negativo		0	no	assintomatico	8	8	8	8	8
18may2013	60dias	13			1558	48	female	extra amazonia		linha 5	sto antonio peixoto	pa santo antonio peixoto	13.3	1331	vizinho	3	40	18	18	sim	nao	nao	pesca/caca/dormerio	sim	2	nao	sim	nao	sg capilar	1	negativo		sim	0		negativo		0		assintomatico	8	8	8	8	8
2013-07-28	60dias	28			1894	9	female	amazonia legal		do bigode	pedro peixoto	pad pedro peixoto	28.01	28102	controles	4	9	9	9	nao	nao	nao	nenhum	nao	888	nao se aplica	nao se aplica	nao	sg capilar	1	negativo		sim	0		negativo		0		assintomatico	8	8	8	8	8
05aug2013	60dias	30			958	11	female	amazonia legal		linha 5	porto luiz I	pds gleba porto luiz	30.4	3041	vizinho	8	11	.67	.67	nao	nao	nao	nenhum	nao	888	nao se aplica	nao se aplica	nao	sg capilar	1	negativo		sim	0		negativo		0		sintomatico	1	1	0	0	0
05aug2013	60dias	30			957	12	male	amazonia legal		linha 5	porto luiz I	pds gleba porto luiz	30.4	3041	vizinho	8	12	.67	.67	nao	nao	nao	nenhum	sim	3	nao sabe/lembra	nao sabe/lembra	nao	sg capilar	1	negativo		sim	0		negativo		0		assintomatico	8	8	8	8	8
2013-07-25	30dias	36			1439	48	male	amazonia legal		linha 5	porto luiz I	pds gleba porto luiz	36.9	3692	controles	1	48	6	6	nao	nao	nao	nenhum	sim	6	sim	sim	nao	sg capilar	1	negativo		sim	0		negativo		0	no	assintomatico	8	8	8	8	8
2013-07-05	60dias	22			1006	27	male	amazonia legal		do carleto	reserva porto dias	pae porto dias	22.5	2251	vizinho	11	27	.08	.08	nao	nao	nao	nenhum	sim	999	sim	sim	nao	sg capilar	1	negativo		sim	0		negativo		0		assintomatico	8	8	8	8	8
2013-03-05	30dias	2			385	69	female	amazonia legal		br 364	sao joao do balanceio	pa sao joao do balanceio	2.8	282	controles	5	69	33	10	nao	nao	nao	nenhum	sim	1	nao sabe/lembra	nao sabe/lembra	nao	sg capilar	1	negativo		sim	0		negativo		0	no	assintomatico	8	8	8	8	8
02aug2013	60dias	27			1300	10	male	amazonia legal		linha 1	gleba cumaru	pad pedro peixoto	27.8	2782	controles	2	10	2	2	sim	nao	nao	pesca/caca/dormerio	nao	888	nao se aplica	nao se aplica	nao	sg capilar	1	negativo		sim	0		negativo		0		assintomatico	8	8	8	8	8
2013-07-01	baseline	38			1278	34	female	amazonia legal	jul	linha 3	orion	pa orion	38.4	3841	vizinho	10	34	2	2	nao	nao	nao	nenhum	sim	1	nao	nao	nao	sg capilar	1	negativo		sim	0		negativo		0	no	assintomatico	8	8	8	8	8
2013-07-25	30dias	36			1108	4	female	amazonia legal		linha 2	porto luiz II	pds gleba porto luiz	36.3	3631	vizinho	2	4	.17	.17	nao	nao	nao	nenhum	nao	888	nao se aplica	nao se aplica	nao	sg capilar	1	negativo		sim	0		negativo		0	yes	sintomatico	1	1	0	0	0
13dec2013	180dias	37			1970	18	female	amazonia legal		vila redencao	projeto redencao	pa redencao	37.8	3782	controles	3	18	13	13	sim	nao	nao	pesca/caca/dormerio	nao	888	nao se aplica	nao se aplica	nao	sg capilar	1	negativo		sim	0		negativo		0	no	assintomatico	8	8	8	8	8
16apr2013	30dias	14			456	11	female	amazonia legal		linha principal	porto luiz I	pds gleba porto luiz	14.5	1451	vizinho	4	11	2	2	nao	nao	nao	nenhum	nao	888	nao se aplica	nao se aplica	nao	sg capilar	1	negativo		sim	0		negativo		0	no	assintomatico	8	8	8	8	8
29may2013	baseline	30			873	3	female	amazonia legal	mai	linha principal	porto luiz I	pds gleba porto luiz	30	3000	indice	8	3	3	.67	nao	nao	nao	nenhum	nao	888	nao se aplica	nao se aplica	nao	sg capilar	1	negativo		sim	0		negativo		0	no	assintomatico	8	8	8	8	8
2013-01-29	baseline	1			13	1.67	female	amazonia legal	jan	linha 2	sao joao do balanceio	pa sao joao do balanceio	1.2	121	vizinho	6	1.67	1.67	1.67	nao	nao	nao	nenhum	nao	888	nao se aplica	nao se aplica	nao	sg capilar	1	negativo		sim	0		negativo		0	no	assintomatico	8	8	8	8	8
2013-06-05	baseline	33			949	4	male	amazonia legal	jun	linha principal	porto luiz I	pds gleba porto luiz	33	3300	indice	5	4	2	2	nao	nao	nao	nenhum	nao	888	nao se aplica	nao se aplica	nao	sg capilar	1	negativo		sim	0		negativo		0	no	assintomatico	8	8	8	8	8
2013-03-06	baseline	11			562	89	male	extra amazonia	mar	quadra 17	projeto 2 redencao	pa redencao	11.4	1141	vizinho	4	30	20	20	nao	nao	nao	nenhum	nao	888	nao se aplica	nao se aplica	nao	sg capilar	1	negativo		sim	0		negativo		0	no	assintomatico	8	8	8	8	8
17may2013	baseline	24			805	5	female	amazonia legal	mai	linha principal	porto luiz I	pds gleba porto luiz	24	2400	indice	7	5	5	5	nao	nao	nao	nenhum	nao	888	nao se aplica	nao se aplica	nao	sg capilar	1	negativo		sim	0		negativo		0	no	assintomatico	8	8	8	8	8
06sep2013	60dias	37			1250	20	male	amazonia legal		nossa senhora rainha da paz	nossa sra rainha da paz	pa redencao	37.5	3751	vizinho	8	1.67	1.67	1.67	nao	nao	nao	nenhum	nao	888	nao se aplica	nao se aplica	nao	sg capilar	1	negativo		sim	0		negativo		0		assintomatico	8	8	8	8	8
27may2013	baseline	28			835	40	male	amazonia legal	mai	campo novo	campo novo	pds gleba porto luiz	28.1	2811	vizinho	5	40	6	6	sim	nao	sim	pesca/caca/dormerio	sim	4	nao sabe/lembra	nao sabe/lembra	nao	sg capilar	1	negativo		sim	0		negativo		0	no	assintomatico	8	8	8	8	8
07aug2013	60dias	32			939	3	female	amazonia legal		linha 5	orion	pa orion	32.4	3241	vizinho	4	3	3	3	nao	nao	nao	nenhum	nao	888	nao se aplica	nao se aplica	nao	sg capilar	1	negativo		sim	0		negativo		0		assintomatico	8	8	8	8	8
20sep2013	180dias	14			1546	51	female	amazonia legal		linha 7	sto antonio peixoto	pa santo antonio peixoto	14.01	14102	controles	5	51	50	15	sim	nao	nao	pesca/caca/dormerio	sim	8	nao sabe/lembra	nao sabe/lembra	nao	sg capilar	1	negativo		sim	0		negativo		0	no	assintomatico	8	8	8	8	8
2013-07-14	30dias	41			1570	4	male	amazonia legal		dos posseiros	sto antonio peixoto	pa santo antonio peixoto	41.1	4111	vizinho	4	4	4	4	nao	nao	nao	nenhum	nao	888	nao se aplica	nao se aplica	nao	sg capilar	1	negativo		sim	0		negativo		0	no	assintomatico	8	8	8	8	8
28feb2013	baseline	10			334	37	male	extra amazonia	fev	linha 5	porto luiz I	pds gleba porto luiz	10.2	1021	vizinho	1	30	3	3	nao	nao	nao	nenhum	sim	1	nao sabe/lembra	nao sabe/lembra	nao	sg capilar	1	negativo		sim	0		negativo		0	no	assintomatico	8	8	8	8	8
2013-06-30	30dias	28			1885	10	male	amazonia legal		do bigode	pedro peixoto	pad pedro peixoto	28.7	2872	controles	4	10	6	6	nao	nao	nao	nenhum	nao	888	nao se aplica	nao se aplica	nao	sg capilar	1	negativo		sim	0		negativo		0	no	assintomatico	8	8	8	8	8
07aug2013	60dias	32			933	41	male	extra amazonia		linha 5	orion	pa orion	32.3	3231	vizinho	3	29	12	5	sim	nao	nao	pesca/caca/dormerio	sim	10	sim	nao	nao	sg capilar	1	negativo		sim	0		negativo		0		sintomatico	1	0	0	0	0
11feb2013	baseline	5			492	5	male	amazonia legal	fev	do pele	sao joao do balanceio	pa sao joao do balanceio	5.01	5102	controles	3	5	2	2	nao	nao	nao	nenhum	nao	888	nao se aplica	nao se aplica	nao	sg capilar	1	negativo		sim	0		negativo		0	no	assintomatico	8	8	8	8	8
16dec2013	180dias	40			1370	11	female	amazonia legal		linha principal	porto luiz I	pds gleba porto luiz	40.4	4041	vizinho	9	11	6	6	nao	nao	nao	nenhum	nao	888	nao se aplica	nao se aplica	nao	sg capilar	1	negativo		sim	0		negativo		0	no	assintomatico	8	8	8	8	8
07aug2013	180dias	2			276	42	male	amazonia legal		br 364	sao joao do balanceio	pa sao joao do balanceio	2.2	221	vizinho	4	42	42	1.5	nao	nao	nao	nenhum	sim	20	sim	sim	nao	sg capilar	1	negativo		sim	0		negativo		0	no	assintomatico	8	8	8	8	8
02aug2013	60dias	26			1511	4	female	amazonia legal		linha 3	sao joao do balanceio	pa sao joao do balanceio	26.01	26102	controles	7	4	4	4	nao	nao	nao	nenhum	nao	888	nao se aplica	nao se aplica	nao	sg capilar	1	negativo		sim	0		negativo		0		assintomatico	8	8	8	8	8
18sep2013	180dias	13			1622	35	female	amazonia legal		eletronica 1	sto antonio peixoto	pa santo antonio peixoto	13.11	13112	controles	5	35	35	16	sim	sim	sim	pesca/caca/dormerio	sim	10	sim	sim	nao	sg capilar	1	negativo		sim	0		negativo		0	yes	sintomatico	1	1	0	0	0
2013-06-30	30dias	28			1891	12	female	amazonia legal		do bigode	pedro peixoto	pad pedro peixoto	28.9	2892	controles	3	12	9	9	nao	nao	nao	nenhum	nao	888	nao se aplica	nao se aplica	nao	sg capilar	1	negativo		sim	0		negativo		0	no	assintomatico	8	8	8	8	8
17may2013	baseline	24			809	16	male	amazonia legal	mai	linha principal	porto luiz I	pds gleba porto luiz	24.2	2421	vizinho	5	16	6	6	nao	nao	nao	nenhum	nao	888	nao se aplica	nao se aplica	nao	sg capilar	1	negativo		sim	0		negativo		0	no	assintomatico	8	8	8	8	8
11aug2013	60dias	34			985	23	female	amazonia legal		linha 2	porto luiz II	pds gleba porto luiz	34.3	3431	vizinho	4	23	5	5	nao	nao	nao	nenhum	sim	1	nao sabe/lembra	nao sabe/lembra	nao	sg capilar	1	negativo		sim	0		negativo		0		assintomatico	8	8	8	8	8
2013-03-08	30dias	5			86	12	female	amazonia legal		linha 5	porto luiz I	pds gleba porto luiz	5.3	531	vizinho	6	12	3	3	nao	nao	nao	nenhum	sim	1	sim	nao	nao	sg capilar	1	negativo		sim	0		negativo		0	no	assintomatico	8	8	8	8	8
06sep2013	60dias	37			1970	18	female	amazonia legal		vila redencao	projeto redencao	pa redencao	37.8	3782	controles	3	18	13	13	sim	nao	nao	pesca/caca/dormerio	nao	888	nao se aplica	nao se aplica	nao	sg capilar	1	negativo		sim	0		negativo		0		assintomatico	8	8	8	8	8
14sep2013	180dias	13	index case		301	32	male	amazonia legal		linha 5	sto antonio peixoto	pa santo antonio peixoto	13	1300	indice	6	32	30	13	sim	sim	sim	pesca/caca/dormerio	sim	10	sim	sim	sim	sg venoso	1	negativo		sim	0		negativo		0	no	assintomatico	8	8	8	8	8
29may2013	60dias	16			1429	10	male	amazonia legal		do cafe	projeto 2 redencao	pa redencao	16.4	1641	vizinho	7	10	8	1	nao	nao	nao	nenhum	nao	888	nao se aplica	nao se aplica	nao	sg capilar	1	negativo		sim	0		negativo		0		assintomatico	8	8	8	8	8
2013-03-14	30dias	7			177	46	male	amazonia legal		do carlao	reserva porto dias	pae porto dias	7.2	721	vizinho	4	46	4	4	nao	nao	nao	nenhum	sim	1	nao sabe/lembra	nao sabe/lembra	nao	sg capilar	1	negativo		sim	0		negativo		0	no	assintomatico	8	8	8	8	8
2013-06-16	baseline	32			1467	53	male	extra amazonia	jun	linha 3	orion	pa orion	32.01	32102	controles	4	34	10	10	sim	nao	nao	pesca/caca/dormerio	nao	888	nao se aplica	nao se aplica	nao	sg capilar	1	negativo		sim	0		negativo		0	no	assintomatico	8	8	8	8	8
05aug2013	60dias	30			913	38	female	amazonia legal		linha 5	porto luiz I	pds gleba porto luiz	30.2	3021	vizinho	8	38	1.25	1.25	sim	nao	nao	pesca/caca/dormerio	sim	3	sim	nao	nao	sg capilar	1	negativo		sim	0		negativo		0		assintomatico	8	8	8	8	8
08apr2013	60dias	4			74	36	male	amazonia legal		linha principal	porto luiz I	pds gleba porto luiz	4.2	421	vizinho	5	36	5	5	sim	sim	sim	pesca/caca/dormerio	sim	1	nao sabe/lembra	nao sabe/lembra	nao	sg capilar	1	negativo		sim	0		negativo		0		assintomatico	8	8	8	8	8
2013-06-12	60dias	18			906	6	female	amazonia legal		linha principal	porto luiz I	pds gleba porto luiz	18.2	1821	vizinho	7	6	5	5	nao	nao	nao	nenhum	nao	888	nao se aplica	nao se aplica	nao	sg capilar	1	negativo		sim	0		negativo		0		assintomatico	8	8	8	8	8
11feb2013	baseline	7			787	24	female	amazonia legal	fev	ramal do carlao	reserva porto dias	pae porto dias	7.5	751	vizinho	7	24	2	2	sim	nao	nao	pesca/caca/dormerio	sim	6	sim	sim	nao	sg capilar	1	negativo		sim	0		negativo		0	no	assintomatico	8	8	8	8	8
23apr2013	30dias	14			126	52	female	extra amazonia		linha 5	sto antonio peixoto	pa santo antonio peixoto	14.6	1462	controles	9	25	15	15	nao	nao	nao	nenhum	sim	5	sim	sim	nao	sg capilar	1	negativo		sim	0		negativo		0	no	assintomatico	8	8	8	8	8
05aug2013	60dias	31			903	43	female	extra amazonia		do pele	reserva porto dias	pae porto dias	31.5	3151	vizinho	3	35	7	7	nao	nao	nao	nenhum	sim	2	nao sabe/lembra	nao sabe/lembra	nao	sg capilar	1	negativo		sim	0		negativo		0		assintomatico	8	8	8	8	8
19dec2013	180dias	41			1628	4	female	amazonia legal		eletronica 1	sto antonio peixoto	pa santo antonio peixoto	41.9	4192	controles	6	4	4	4	nao	nao	nao	nenhum	nao	888	nao se aplica	nao se aplica	nao	sg capilar	1	negativo		sim	0		negativo		0	no	assintomatico	8	8	8	8	8
10may2013	30dias	20			602	53	female	amazonia legal		linha 10	sao joao do balanceio	pa sao joao do balanceio	20.9	2092	controles	2	53	50	50	sim	nao	nao	pesca/caca/dormerio	sim	1	nao	sim	nao	sg capilar	1	negativo		sim	0		negativo		0	no	assintomatico	8	8	8	8	8
08apr2013	60dias	6			1529	17	male	amazonia legal		linha 6	sto antonio peixoto	pa santo antonio peixoto	6.9	692	controles	6	17	4	.33	sim	sim	sim	pesca/caca/dormerio	nao	888	nao se aplica	nao se aplica	nao	sg capilar	1	negativo		sim	0		negativo		0		assintomatico	8	8	8	8	8
14apr2013	60dias	8			1146	42	male	amazonia legal		da gata	reserva porto dias	pae porto dias	8.11	8112	controles	7	42	14	.25	sim	nao	nao	pesca/caca/dormerio	nao	888	nao se aplica	nao se aplica	nao	sg capilar	1	negativo		sim	0		negativo		0		assintomatico	8	8	8	8	8
30oct2013	180dias	22			1854	16	female	amazonia legal		do carleto	reserva porto dias	pae porto dias	22.1	2211	vizinho	5	16	.08	.08	nao	nao	nao	nenhum	nao	888	nao se aplica	nao se aplica	nao	sg capilar	1	negativo		sim	0		negativo		0	no	assintomatico	8	8	8	8	8
2013-11-27	180dias	28			1553	26	female	amazonia legal		campo novo	campo novo	pds gleba porto luiz	28.4	2841	vizinho	2	26	1	1	nao	nao	nao	nenhum	nao	888	nao se aplica	nao se aplica	nao	sg capilar	1	negativo		sim	0		negativo		0	no	assintomatico	8	8	8	8	8
2013-03-04	30dias	2			274	2.92	female	amazonia legal		br 364	sao joao do balanceio	pa sao joao do balanceio	2.3	231	vizinho	6	2.9	2.9	2.9	nao	nao	nao	nenhum	nao	888	nao se aplica	nao se aplica	nao	sg capilar	1	negativo		sim	0		negativo		0	yes	sintomatico	1	1	0	0	0
2013-03-13	30dias	5			492	5	male	amazonia legal		do pele	sao joao do balanceio	pa sao joao do balanceio	5.01	5102	controles	3	5	2	2	nao	nao	nao	nenhum	nao	888	nao se aplica	nao se aplica	nao	sg capilar	1	negativo		sim	0		negativo		0	no	assintomatico	8	8	8	8	8
2013-03-08	baseline	12			409	63	male	extra amazonia	mar	linha 6	sto antonio peixoto	pa santo antonio peixoto	12.01	12102	controles	5	52	20	20	nao	nao	nao	nenhum	sim	3	nao sabe/lembra	nao sabe/lembra	nao	sg capilar	1	negativo		sim	0		negativo		0	no	assintomatico	8	8	8	8	8
22apr2013	30dias	14			476	13	female	amazonia legal		linha 5	sto antonio peixoto	pa santo antonio peixoto	14.8	1482	controles	4	13	13	13	nao	nao	nao	nenhum	nao	888	nao se aplica	nao se aplica	nao	sg capilar	1	negativo		sim	0		negativo		0	no	assintomatico	8	8	8	8	8
20feb2013	baseline	8			1124	42	female	amazonia legal	fev	da gata	reserva porto dias	pae porto dias	8.7	872	controles	5	42	5	5	nao	nao	nao	nenhum	sim	10	sim	sim	nao	sg capilar	1	negativo		sim	0		negativo		0	no	assintomatico	8	8	8	8	8
03oct2013	180dias	16			1979	39	male	extra amazonia		quadra 24	projeto 2 redencao	pa redencao	16.7	1672	controles	12	39	30	30	nao	nao	nao	nenhum	sim	1	nao	sim	nao	sg capilar	1	negativo		sim	0		negativo		0	no	assintomatico	8	8	8	8	8
06apr2013	baseline	20			599	58	male	extra amazonia	abr	linha 10	sao joao do balanceio	pa sao joao do balanceio	20.8	2082	controles	2	20	3.5	3.5	sim	nao	nao	pesca/caca/dormerio	nao	888	nao se aplica	nao se aplica	nao	sg capilar	1	negativo		sim	0		negativo		0	no	assintomatico	8	8	8	8	8
11sep2013	180dias	10			398	34	female	amazonia legal		linha 6	sto antonio peixoto	pa santo antonio peixoto	10.8	1082	controles	3	34	3	3	nao	nao	nao	nenhum	sim	1	sim	nao	nao	sg capilar	1	negativo		sim	0		negativo		0	no	assintomatico	8	8	8	8	8
10apr2013	60dias	5			497	16	female	amazonia legal		do pele	sao joao do balanceio	pa sao joao do balanceio	5.9	592	controles	5	16	16	16	nao	nao	nao	nenhum	nao	888	nao se aplica	nao se aplica	nao	sg capilar	1	negativo		sim	0		negativo		0		assintomatico	8	8	8	8	8
2013-07-02	30dias	31			887	13	male	amazonia legal		do pele	reserva porto dias	pae porto dias	31.2	3121	vizinho	4	13	6	6	sim	nao	nao	pesca/caca/dormerio	nao	888	nao se aplica	nao se aplica	nao	sg capilar	1	negativo		sim	0		negativo		0	no	assintomatico	8	8	8	8	8
15feb2013	baseline	7			1440	32	male	amazonia legal	fev	ramal da gata	reserva porto dias	pae porto dias	7.01	7102	controles	3	32	32	32	sim	sim	sim	pesca/caca/dormerio	sim	8	sim	sim	nao	sg capilar	1	negativo		sim	0		negativo		0	no	assintomatico	8	8	8	8	8
2013-07-15	30dias	35			1710	30	female	amazonia legal		eletronica 1	sto antonio peixoto	pa santo antonio peixoto	35.9	3592	controles	3	30	3	3	sim	nao	nao	pesca/caca/dormerio	sim	3	nao sabe/lembra	nao sabe/lembra	nao	sg capilar	1	negativo		sim	0		negativo		0	no	assintomatico	8	8	8	8	8
2013-03-13	30dias	3			523	47	male	extra amazonia		do pele	sao joao do balanceio	pa sao joao do balanceio	3.8	382	controles	3	28	2	2	sim	nao	sim	pesca/caca/dormerio	sim	10	sim	sim	nao	sg capilar	1	negativo		sim	0		negativo		0	no	assintomatico	8	8	8	8	8
12apr2013	30dias	11			1757	59	female	extra amazonia		quadra 29	projeto 2 redencao	pa redencao	11.9	1192	controles	1	22	.25	.25	sim	sim	nao	pesca/caca/dormerio	nao	888	nao se aplica	nao se aplica	nao	sg capilar	1	negativo		sim	0		negativo		0	no	assintomatico	8	8	8	8	8
15feb2013	baseline	7			1056	51	female	extra amazonia	fev	ramal da gata	reserva porto dias	pae porto dias	7.6	762	controles	3	24	.5	.5	nao	nao	nao	nenhum	sim	5	sim	sim	nao	sg capilar	1	negativo		sim	0		negativo		0	no	assintomatico	8	8	8	8	8
2013-03-06	baseline	11			555	15	female	extra amazonia	mar	quadra 17	projeto 2 redencao	pa redencao	11.2	1121	vizinho	4	5	5	5	nao	nao	nao	nenhum	nao	888	nao se aplica	nao se aplica	nao	sg capilar	1	negativo		sim	0		negativo		0	no	assintomatico	8	8	8	8	8
05aug2013	60dias	30			873	3	female	amazonia legal		linha principal	porto luiz I	pds gleba porto luiz	30	3000	indice	8	3	3	.67	nao	nao	nao	nenhum	nao	888	nao se aplica	nao se aplica	nao	sg capilar	1	negativo		sim	0		negativo		0		sintomatico	1	1	0	0	0
08aug2013	60dias	25			1471	33	female	amazonia legal		linha 3	orion	pa orion	25.7	2572	controles	5	30	15	15	nao	nao	nao	nenhum	sim	7	sim	sim	nao	sg capilar	1	negativo		sim	0		negativo		0		assintomatico	8	8	8	8	8
27aug2013	60dias	36			1102	28	male	amazonia legal		linha 2	porto luiz II	pds gleba porto luiz	36.1	3611	vizinho	4	28	1	1	nao	nao	nao	nenhum	nao	888	nao se aplica	nao se aplica	nao	sg capilar	1	negativo		sim	0		negativo		0		assintomatico	8	8	8	8	8
14feb2013	baseline	8			206	3	male	amazonia legal	fev	terra alta	reserva porto dias	pae porto dias	8.2	821	vizinho	9	3	3	3	nao	nao	nao	nenhum	nao	888	nao se aplica	nao se aplica	nao	sg capilar	1	negativo		sim	0		negativo		0	no	assintomatico	8	8	8	8	8
01dec2013	180dias	30			1695	39	female	amazonia legal		linha 5	porto luiz I	pds gleba porto luiz	30.3	3031	vizinho	4	39	4	4	nao	nao	nao	nenhum	sim	15	nao sabe/lembra	nao sabe/lembra	nao	sg capilar	1	negativo		sim	0		negativo		0	no	assintomatico	8	8	8	8	8
2013-06-07	60dias	17			675	9	female	amazonia legal		linha 5	porto luiz I	pds gleba porto luiz	17.4	1741	vizinho	5	9	2	2	nao	nao	nao	nenhum	nao	888	nao se aplica	nao se aplica	nao	sg capilar	1	negativo		sim	0		negativo		0		assintomatico	8	8	8	8	8
2013-07-14	30dias	41			1574	3	male	amazonia legal		dos posseiros	sto antonio peixoto	pa santo antonio peixoto	41.2	4121	vizinho	4	3	3	3	nao	nao	nao	nenhum	nao	888	nao se aplica	nao se aplica	nao	sg capilar	1	negativo		sim	0		negativo		0	no	assintomatico	8	8	8	8	8
2013-06-12	baseline	35			1600	.42	male	amazonia legal	jun	do renato	sto antonio peixoto	pa santo antonio peixoto	35	3500	indice	6	.42	.42	.25	nao	nao	nao	nenhum	nao	888	nao se aplica	nao se aplica	nao	sg capilar	1	negativo		sim	0		negativo		0	yes	sintomatico	1	0	0	0	0
2013-07-30	60dias	28			862	49	male	amazonia legal		campo novo	campo novo	pds gleba porto luiz	28.2	2821	vizinho	1	49	1.42	1.42	sim	sim	sim	pesca/caca/dormerio	sim	6	nao	sim	nao	sg capilar	1	negativo		sim	0		negativo		0		assintomatico	8	8	8	8	8
2013-06-02	baseline	29			1383	44	male	extra amazonia	mai	linha 3	gleba cumaru	pad pedro peixoto	29.9	2992	controles	4	30	20	20	nao	nao	nao	nenhum	sim	10	sim	sim	nao	sg capilar	1	negativo		sim	0		negativo		0	yes	sintomatico	0	1	0	1	1
09may2013	60dias	12			681	9	male	amazonia legal		linha 5	porto luiz I	pds gleba porto luiz	12.2	1221	vizinho	5	9	5	5	sim	nao	nao	pesca/caca/dormerio	nao	888	nao se aplica	nao se aplica	nao	sg capilar	1	negativo		sim	0		negativo		0		assintomatico	8	8	8	8	8
08apr2013	60dias	4			438	46	female	extra amazonia		linha principal	porto luiz I	pds gleba porto luiz	4.3	431	vizinho	8	33	5	5	nao	nao	nao	nenhum	sim	20	sim	sim	nao	sg capilar	1	negativo		sim	0		negativo		0		assintomatico	8	8	8	8	8
08apr2013	60dias	7			1339	23	male	amazonia legal		do carlao	reserva porto dias	pae porto dias	7.2	721	vizinho	4	23	.08	.08	sim	sim	sim	pesca/caca/dormerio	sim	3	sim	sim	nao	sg capilar	1	negativo		sim	0		negativo		0		assintomatico	8	8	8	8	8
06apr2013	baseline	20			585	30	female	amazonia legal	abr	linha 10	sao joao do balanceio	pa sao joao do balanceio	20.01	20102	controles	6	32	15	2	nao	nao	nao	nenhum	sim	4	sim	sim	sim	sg capilar	1	negativo		sim	0		negativo		0	no	assintomatico	8	8	8	8	8
2013-03-09	baseline	11			1021	15	male	amazonia legal	mar	quadra 17	projeto 2 redencao	pa redencao	11.3	1131	vizinho	6	15	1	1	nao	nao	nao	nenhum	nao	888	nao se aplica	nao se aplica	nao	sg capilar	1	negativo		sim	0		negativo		0	no	assintomatico	8	8	8	8	8
2013-07-02	60dias	21			1183	9	female	amazonia legal		linha 3	orion	pa orion	21.01	21102	controles	3	9	7	7	nao	nao	nao	nenhum	nao	888	nao se aplica	nao se aplica	nao	sg capilar	1	negativo		sim	0		negativo		0		assintomatico	8	8	8	8	8
10oct2013	180dias	20			595	.83	female	amazonia legal		linha 10	sao joao do balanceio	pa sao joao do balanceio	20.7	2072	controles	7	.8	.8	.8	nao	nao	nao	nenhum	nao	888	nao se aplica	nao se aplica	nao	sg capilar	1	negativo		sim	0		negativo		0	no	assintomatico	8	8	8	8	8
11aug2013	60dias	34			1347	12	male	amazonia legal		linha 2	porto luiz II	pds gleba porto luiz	34.2	3421	vizinho	7	12	.08	.08	nao	nao	nao	nenhum	nao	888	nao se aplica	nao se aplica	nao	sg capilar	1	negativo		sim					0		assintomatico	8	8	8	8	8
01aug2013	60dias	25			1460	12	male	amazonia legal		linha 3	orion	pa orion	25.8	2582	controles	4	12	12	12	sim	nao	sim	pesca/caca/dormerio	sim	1	nao sabe/lembra	nao sabe/lembra	nao	sg capilar	1	negativo		sim	0		negativo		0		assintomatico	8	8	8	8	8
20aug2013	180dias	8			210	48	male	amazonia legal		do pele	reserva porto dias	pae porto dias	8.3	831	vizinho	1	48	4	4	sim	nao	sim	pesca/caca/dormerio	sim	1	nao sabe/lembra	nao sabe/lembra	sim	sg capilar	1	negativo		sim	0		negativo		0	no	assintomatico	8	8	8	8	8
2013-07-25	60dias	26			848	66	male	extra amazonia		br 364	sao joao do balanceio	pa sao joao do balanceio	26.2	2621	vizinho	2	30	9	9	nao	nao	nao	nenhum	nao	888	nao se aplica	nao se aplica	nao	sg capilar	1	negativo		sim	0		negativo		0		assintomatico	8	8	8	8	8
03oct2013	180dias	19			653	10	female	amazonia legal		linha 5	porto luiz I	pds gleba porto luiz	19.2	1921	vizinho	5	10	.33	.33	nao	nao	nao	nenhum	nao	888	nao se aplica	nao se aplica	nao	sg capilar	1	negativo		sim	0		negativo		0	no	assintomatico	8	8	8	8	8
2013-06-20	30dias	24			805	5	female	amazonia legal		linha principal	porto luiz I	pds gleba porto luiz	24	2400	indice	7	5	5	5	nao	nao	nao	nenhum	nao	888	nao se aplica	nao se aplica	nao	sg capilar	1	negativo		sim	0		negativo		0	no	assintomatico	8	8	8	8	8
12apr2013	30dias	13			1699	3	male	amazonia legal		linha 5	sto antonio peixoto	pa santo antonio peixoto	13.6	1361	vizinho	5	3	.17	.17	nao	nao	nao	nenhum	nao	888	nao se aplica	nao se aplica	nao	sg capilar	1	negativo		sim	0		negativo		0	no	assintomatico	8	8	8	8	8
22apr2013	30dias	14			135	60	female	extra amazonia		linha 5	sto antonio peixoto	pa santo antonio peixoto	14.9	1492	controles	6	32	8	2	nao	nao	nao	nenhum	sim	5	sim	sim	nao	sg capilar	1	negativo		sim	0		negativo		0	no	assintomatico	8	8	8	8	8
14dec2013	180dias	38			1941	52	female	extra amazonia		do bengala	orion	pa orion	38.01	38102	controles	2	40	23	23	sim	nao	nao	pesca/caca/dormerio	sim	3	sim	nao	nao	sg capilar	1	negativo		sim	0		negativo		0	no	assintomatico	8	8	8	8	8
2013-06-06	baseline	28			1898	4	male	amazonia legal	mai	do bigode	pedro peixoto	pad pedro peixoto	28.11	28112	controles	3	4	.25	.25	nao	nao	nao	nenhum	nao	888	nao se aplica	nao se aplica	nao	sg capilar	1	negativo		sim	0		negativo		0	no	assintomatico	8	8	8	8	8
2013-06-28	baseline	36			691	33	female	amazonia legal	jun	linha 5	porto luiz I	pds gleba porto luiz	36.11	36112	controles	7	33	4	4	sim	nao	nao	pesca/caca/dormerio	sim	2	sim	nao	nao	sg capilar	1	negativo		sim	0		negativo		0	yes	sintomatico	1	0	0	0	0
14sep2013	180dias	12			412	1.42	male	amazonia legal		linha 6	sto antonio peixoto	pa santo antonio peixoto	12.01	12102	controles	5	1.42	1.42	1.42	nao	nao	nao	nenhum	nao	888	nao se aplica	nao se aplica	nao	sg capilar	1	negativo		sim	0		negativo		0	no	assintomatico	8	8	8	8	8
2013-03-13	30dias	7	index case		99	21	male	amazonia legal		do carlao	reserva porto dias	pae porto dias	7	700	indice	4	21	21	16	nao	nao	nao	nenhum	sim	888	nao se aplica	nao se aplica	sim	sg venoso	1	negativo		sim	0		negativo		1	no	assintomatico	8	8	8	8	8
10aug2013	30dias	39			1319	36	male	amazonia legal		linha 3	porto luiz II	pds gleba porto luiz	39.2	3921	vizinho	5	36	6	6	sim	sim	sim	pesca/caca/dormerio	sim	10	sim	sim	nao	sg capilar	1	negativo		sim	0		negativo		0	no	assintomatico	8	8	8	8	8
14dec2013	180dias	39			1325	13	male	amazonia legal		linha 3	porto luiz II	pds gleba porto luiz	39.3	3931	vizinho	8	13	6	6	sim	nao	sim	pesca/caca/dormerio	nao	888	nao se aplica	nao se aplica	nao	sg capilar	1	negativo		sim	0		negativo		0	no	assintomatico	8	8	8	8	8
11dec2013	180dias	36			682	28	female	amazonia legal		linha 5	porto luiz I	pds gleba porto luiz	36.12	36122	controles	6	28	5	5	nao	nao	nao	nenhum	nao	888	nao se aplica	nao se aplica	nao	sg capilar	1	negativo		sim	0		negativo		0	no	assintomatico	8	8	8	8	8
2013-07-03	30dias	30			958	11	female	amazonia legal		linha 5	porto luiz I	pds gleba porto luiz	30.4	3041	vizinho	8	11	.67	.67	nao	nao	nao	nenhum	nao	888	nao se aplica	nao se aplica	nao	sg capilar	1	negativo		sim	0		negativo		0	yes	sintomatico	1	1	1	0	0
31may2013	baseline	31			888	11	female	amazonia legal	mai	do pele	reserva porto dias	pae porto dias	31.2	3121	vizinho	4	11	6	6	sim	nao	nao	pesca/caca/dormerio	nao	888	nao se aplica	nao se aplica	nao	sg capilar	1	negativo		sim	0		negativo		0	no	assintomatico	8	8	8	8	8
12apr2013	60dias	6			431	4	female	amazonia legal		linha 6	sto antonio peixoto	pa santo antonio peixoto	6.9	692	controles	6	4	4	4	nao	nao	nao	nenhum	nao	888	nao se aplica	nao se aplica	nao	sg capilar	1	negativo		sim	0		negativo		0		assintomatico	8	8	8	8	8
2013-07-05	60dias	22			1012	21	female	amazonia legal		do carleto	reserva porto dias	pae porto dias	22.5	2251	vizinho	11	21	21	21	sim	nao	nao	pesca/caca/dormerio	sim	999	nao sabe/lembra	nao sabe/lembra	nao	sg capilar	1	negativo		sim	0		negativo		0		assintomatico	8	8	8	8	8
2013-07-09	30dias	34			2005	38	female	amazonia legal		linha 2	porto luiz II	pds gleba porto luiz	34	3400	indice	4	12	1	.17	sim	nao	sim	pesca/caca/dormerio	sim	2	sim	nao	sim	sg capilar	1	negativo		sim	0		negativo		0	no	assintomatico	8	8	8	8	8
27may2013	baseline	27			1299	45	male	extra amazonia	mai	linha 1	gleba cumaru	pad pedro peixoto	27.8	2782	controles	2	28	2	2	nao	nao	nao	nenhum	sim	25	sim	sim	nao	sg capilar	1	negativo		sim	0		negativo		0	no	assintomatico	8	8	8	8	8
12apr2013	30dias	12			1283	39	male	amazonia legal		linha 5	porto luiz I	pds gleba porto luiz	12.3	1231	vizinho	4	39	6	6	sim	nao	sim	pesca/caca/dormerio	sim	15	sim	sim	nao	sg capilar	1	negativo		sim	0		negativo		0	no	assintomatico	8	8	8	8	8
08apr2013	60dias	1			1066	29	female	amazonia legal		linha 10	sao joao do balanceio	pa sao joao do balanceio	1.9	192	controles	5	29	14	14	sim	nao	nao	pesca/caca/dormerio	sim	9	sim	sim	nao	sg capilar	1	negativo		sim	0		negativo		0		assintomatico	8	8	8	8	8
10aug2013	180dias	5			114	19	female	amazonia legal		linha 5	porto luiz I	pds gleba porto luiz	5.1	511	vizinho	5	19	4	4	sim	nao	sim	pesca/caca/dormerio	nao	888	nao se aplica	nao se aplica	nao	sg capilar	1	negativo		sim	0		negativo		0	no	assintomatico	8	8	8	8	8
2013-07-24	60dias	25			823	26	male	amazonia legal		campo novo	campo novo	pds gleba porto luiz	25	2500	indice	7	26	3	3	sim	sim	sim	pesca/caca/dormerio	nao	888	nao se aplica	nao se aplica	nao	sg capilar	1	negativo		sim	0		negativo		0		sintomatico	0	1	0	0	0
2013-07-25	60dias	26			847	9	male	amazonia legal		br 364	sao joao do balanceio	pa sao joao do balanceio	26.1	2611	vizinho	4	9	9	9	sim	nao	nao	pesca/caca/dormerio	nao	888	nao se aplica	nao se aplica	nao	sg capilar	1	negativo		sim	0		negativo		0		assintomatico	8	8	8	8	8
2013-06-27	30dias	28			834	36	female	amazonia legal		campo novo	campo novo	pds gleba porto luiz	28.1	2811	vizinho	5	36	3	3	sim	nao	nao	pesca/caca/dormerio	sim	3	nao sabe/lembra	nao sabe/lembra	nao	sg capilar	1	negativo		sim	0		negativo		0	no	assintomatico	8	8	8	8	8
2013-07-15	60dias	22			1675	15	female	extra amazonia		da manga	reserva porto dias	pae porto dias	22.12	22122	controles	5	15	15	15	nao	nao	nao	nenhum	sim	3	sim	nao sabe/lembra	nao	sg capilar	1	negativo		sim	0		negativo		0		assintomatico	8	8	8	8	8
03oct2013	180dias	19			654	7	male	amazonia legal		linha 5	porto luiz I	pds gleba porto luiz	19.2	1921	vizinho	5	7	.33	.33	nao	nao	nao	nenhum	nao	888	nao se aplica	nao se aplica	nao	sg capilar	1	negativo		sim	0		negativo		0	no	assintomatico	8	8	8	8	8
15aug2013	30dias	41			1567	31	female	amazonia legal		dos posseiros	sto antonio peixoto	pa santo antonio peixoto	41.1	4111	vizinho	4	31	6	6	sim	nao	nao	pesca/caca/dormerio	sim	3	sim	nao sabe/lembra	nao	sg capilar	1	negativo		sim	0		negativo		0	no	assintomatico	8	8	8	8	8
29may2013	baseline	29			1375	12	female	amazonia legal	mai	linha 3	gleba cumaru	pad pedro peixoto	29.7	2972	controles	5	12	12	12	nao	nao	nao	nenhum	nao	888	nao se aplica	nao se aplica	nao	sg capilar	1	negativo		sim	0		negativo		0	yes	sintomatico	1	0	0	0	0
27aug2013	60dias	36			814	18	female	amazonia legal		linha 5	porto luiz I	pds gleba porto luiz	36.9	3692	controles	4	18	4	2	nao	nao	nao	nenhum	nao	888	nao se aplica	nao se aplica	nao	sg capilar	1	negativo		sim	0		negativo		0		assintomatico	8	8	8	8	8
12aug2013	60dias	33			812	17	female	amazonia legal		linha principal	porto luiz I	pds gleba porto luiz	33.4	3341	vizinho	2	17	6	6	nao	nao	nao	nenhum	nao	888	nao se aplica	nao se aplica	nao	sg capilar	1	negativo		sim	0		negativo		0		assintomatico	8	8	8	8	8
2013-07-23	60dias	24			811	13	female	amazonia legal		linha principal	porto luiz I	pds gleba porto luiz	24.2	2421	vizinho	5	13	6	6	nao	nao	nao	nenhum	nao	888	nao se aplica	nao se aplica	nao	sg capilar	1	negativo		sim	0		negativo		0		assintomatico	8	8	8	8	8
2013-06-05	30dias	23			1956	21	male	extra amazonia		do macari	orion	pa orion	23.01	23102	controles	3	21	.5	.5	nao	nao	nao	nenhum	sim	2	sim	sim	nao	sg capilar	1	negativo		sim	0		negativo		0	no	assintomatico	8	8	8	8	8
08oct2013	180dias	20			584	44	male	amazonia legal		linha 10	sao joao do balanceio	pa sao joao do balanceio	20.6	2062	controles	2	44	44	10	sim	nao	nao	pesca/caca/dormerio	nao	888	nao se aplica	nao se aplica	nao	sg capilar	1	negativo		sim	0		negativo		0	no	assintomatico	8	8	8	8	8
2013-06-06	baseline	34			978	21	female	amazonia legal	jun	linha 2	porto luiz II	pds gleba porto luiz	34.1	3411	vizinho	3	21	3	3	nao	nao	nao	nenhum	nao	888	nao se aplica	nao se aplica	nao	sg capilar	1	negativo		sim	0		negativo		0	yes	sintomatico	0	1	0	0	0
01apr2013	baseline	18			622	3	male	amazonia legal	abr	linha 5	porto luiz I	pds gleba porto luiz	18.2	1821	vizinho	7	3	3	3	nao	nao	nao	nenhum	nao	888	nao se aplica	nao se aplica	nao	sg capilar	1	negativo		sim	0		negativo		0	no	assintomatico	8	8	8	8	8
2013-03-03	30dias	1			16	60	male	amazonia legal		linha 2	sao joao do balanceio	pa sao joao do balanceio	1.3	131	vizinho	7	56	56	16	sim	nao	nao	pesca/caca/dormerio	sim	10	sim	sim	nao	sg capilar	1	negativo		sim	0		negativo		0	no	assintomatico	8	8	8	8	8
2013-03-14	30dias	6			427	18	male	amazonia legal		linha 6	sto antonio peixoto	pa santo antonio peixoto	6.8	682	controles	6	18	18	18	sim	nao	nao	pesca/caca/dormerio	nao	888	nao se aplica	nao se aplica	nao	sg capilar	1	negativo		sim	0		negativo		0	no	assintomatico	8	8	8	8	8
2013-06-12	60dias	18			621	10	male	amazonia legal		linha principal	porto luiz I	pds gleba porto luiz	18.2	1821	vizinho	7	10	6	6	nao	nao	nao	nenhum	nao	888	nao se aplica	nao se aplica	nao	sg capilar	1	negativo		sim	0		negativo		0		assintomatico	8	8	8	8	8
2013-03-05	30dias	2			383	68	male	amazonia legal		br 364	sao joao do balanceio	pa sao joao do balanceio	2.7	272	controles	6	68	.25	.25	nao	nao	nao	nenhum	sim	10	sim	sim	nao	sg capilar	1	negativo		sim	0		negativo		0	no	assintomatico	8	8	8	8	8
2013-11-15	180dias	23			1954	18	male	amazonia legal		do macari	orion	pa orion	23.9	2392	controles	1	18	5	5	sim	sim	sim	pesca/caca/dormerio	nao	888	nao se aplica	nao se aplica	nao	sg capilar	1	negativo		sim	0		negativo		0	no	assintomatico	8	8	8	8	8
05apr2013	baseline	17			142	20	female	amazonia legal	abr	linha 7	sto antonio peixoto	pa santo antonio peixoto	17.6	1762	controles	13	20	2	2	nao	nao	nao	nenhum	nao	888	nao se aplica	nao se aplica	nao	sg capilar	1	negativo		sim	0		negativo		0	no	assintomatico	8	8	8	8	8
16sep2013	180dias	13			1697	30	male	amazonia legal		linha 5	sto antonio peixoto	pa santo antonio peixoto	13.6	1361	vizinho	5	32	.17	.17	sim	sim	sim	pesca/caca/dormerio	sim	1	nao sabe/lembra	nao sabe/lembra	nao	sg capilar	1	negativo		sim	0		negativo		0	no	assintomatico	8	8	8	8	8
14feb2013	baseline	7			183	7	male	amazonia legal	fev	ramal do carlao	reserva porto dias	pae porto dias	7.3	731	vizinho	5	7	1	1	nao	nao	nao	nenhum	nao	888	nao se aplica	nao se aplica	nao	sg capilar	1	negativo		sim	0		negativo		0	no	assintomatico	8	8	8	8	8
2013-03-13	30dias	5			490	31	female	amazonia legal		do pele	sao joao do balanceio	pa sao joao do balanceio	5.01	5102	controles	3	31	2	2	nao	nao	nao	nenhum	nao	888	nao se aplica	nao se aplica	nao	sg capilar	1	negativo		sim	0		negativo		0	no	assintomatico	8	8	8	8	8
2013-03-30	30dias	9			1435	49	female	amazonia legal		sao pedro	reserva porto dias	pae porto dias	9.5	951	vizinho	3	49	32	32	sim	nao	sim	pesca/caca/dormerio	sim	1	nao sabe/lembra	nao sabe/lembra	nao	sg capilar	1	negativo		sim	0		negativo		0	no	assintomatico	8	8	8	8	8
09apr2013	60dias	7			791	5	male	amazonia legal		do carlao	reserva porto dias	pae porto dias	7.5	751	vizinho	7	5	2	2	nao	nao	nao	nenhum	nao	888	nao se aplica	nao se aplica	nao	sg capilar	1	negativo		sim	0		negativo		0		assintomatico	8	8	8	8	8
2013-03-04	30dias	3			67	4	male	amazonia legal		linha 5	porto luiz I	pds gleba porto luiz	3.1	311	vizinho	4	4	4	4	nao	nao	nao	nenhum	nao	888	nao se aplica	nao se aplica	nao	sg capilar	1	negativo		8					0	no	assintomatico	8	8	8	8	8
15apr2013	60dias	7			789	2	female	amazonia legal		do carlao	reserva porto dias	pae porto dias	7.5	751	vizinho	7	2	2	2	nao	nao	nao	nenhum	nao	888	nao se aplica	nao se aplica	nao	sg capilar	1	negativo		sim	0		negativo		0		assintomatico	8	8	8	8	8
08aug2013	180dias	3			64	27	male	amazonia legal		linha 5	porto luiz I	pds gleba porto luiz	3.1	311	vizinho	4	27	4	4	nao	nao	nao	nenhum	sim	2	sim	sim	nao	sg capilar	1	negativo		sim	0		negativo		0	no	assintomatico	8	8	8	8	8
15apr2013	60dias	7			787	24	female	amazonia legal		do carlao	reserva porto dias	pae porto dias	7.5	751	vizinho	7	24	2	2	sim	nao	nao	pesca/caca/dormerio	sim	6	sim	sim	nao	sg capilar	1	negativo		sim	0		negativo		0		assintomatico	8	8	8	8	8
02may2013	baseline	22			1202	11	male	amazonia legal	abr	da manga	reserva porto dias	pae porto dias	22.8	2282	controles	10	11	2	2	nao	nao	nao	nenhum	sim	888	nao sabe/lembra	nao sabe/lembra	nao	sg capilar	1	negativo		sim	0		negativo		0	no	assintomatico	8	8	8	8	8
2013-03-08	baseline	12			1548	25	female	amazonia legal	mar	linha 6	sto antonio peixoto	pa santo antonio peixoto	12.11	12112	controles	4	25	3	1.5	nao	nao	nao	nenhum	sim	3	nao sabe/lembra	nao sabe/lembra	nao	sg capilar	1	negativo		sim	0		negativo		0	no	assintomatico	8	8	8	8	8
2013-07-05	60dias	22			710	5	female	amazonia legal		do carleto	reserva porto dias	pae porto dias	22	2200	indice	11	5	5	5	nao	nao	nao	nenhum	nao sabe/lembra	999	nao sabe/lembra	nao sabe/lembra	nao	sg capilar	1	negativo		sim	0		negativo		0		assintomatico	8	8	8	8	8
05dec2013	180dias	32			1482	7	female	amazonia legal		linha 3	orion	pa orion	32.5	3251	vizinho	5	7	7	7	nao	nao	nao	nenhum	nao	888	nao se aplica	nao se aplica	nao	sg capilar	1	negativo		sim	0		negativo		0	no	assintomatico	8	8	8	8	8
2013-06-15	baseline	33			1908	41	female	amazonia legal	jun	do granada	pedro peixoto	pad pedro peixoto	33.8	3382	controles	5	19	13	13	nao	nao	nao	nenhum	sim	3	sim	sim	nao	sg capilar	1	negativo		sim	0		negativo		0	no	assintomatico	8	8	8	8	8
05aug2013	180dias	1			21	10	male	amazonia legal		linha 2	sao joao do balanceio	pa sao joao do balanceio	1.4	141	vizinho	5	10	2	.5	nao	nao	nao	nenhum	nao	888	nao se aplica	nao se aplica	nao	sg capilar	1	negativo		sim	0		negativo		0	no	assintomatico	8	8	8	8	8
12apr2013	60dias	6			433	9	male	amazonia legal		linha 6	sto antonio peixoto	pa santo antonio peixoto	6.9	692	controles	6	8	8	8	sim	sim	nao	pesca/caca/dormerio	nao	888	nao se aplica	nao se aplica	nao	sg capilar	1	negativo		sim	0		negativo		0		assintomatico	8	8	8	8	8
08aug2013	60dias	30			1920	2	female	amazonia legal		linha 2	orion	pa orion	30.7	3072	controles	3	2	.5	.5	nao	nao	nao	nenhum	nao	888	nao se aplica	nao se aplica	nao	sg capilar	1	negativo		sim	0		negativo		0		assintomatico	8	8	8	8	8
2013-11-30	180dias	28			1886	27	male	amazonia legal		do bigode	pedro peixoto	pad pedro peixoto	28.7	2872	controles	4	27	15	4	nao	nao	nao	nenhum	sim	10	nao sabe/lembra	nao sabe/lembra	nao	sg capilar	1	negativo		sim	0		negativo		0	no	assintomatico	8	8	8	8	8
10apr2013	30dias	12			405	54	male	amazonia legal		linha 6	sto antonio peixoto	pa santo antonio peixoto	12.9	1292	controles	4	8	8	8	sim	nao	nao	pesca/caca/dormerio	sim	2	sim	nao	nao	sg capilar	1	negativo		sim	0		negativo		0	no	assintomatico	8	8	8	8	8
2013-06-14	60dias	18			766	24	male	amazonia legal		linha 1 floresta	sao joao do balanceio	pa sao joao do balanceio	18.7	1872	controles	7	24	24	2	sim	nao	sim	pesca/caca/dormerio	sim	5	sim	sim	nao	sg capilar	1	negativo		sim	0		negativo		0		assintomatico	8	8	8	8	8
2013-06-24	30dias	27			1531	10	male	amazonia legal		linha 5	porto luiz I	pds gleba porto luiz	27.2	2721	vizinho	7	10	8	8	nao	nao	nao	nenhum	nao	888	nao se aplica	nao se aplica	nao	sg capilar	1	negativo		sim	0		negativo		0	no	assintomatico	8	8	8	8	8
05feb2013	baseline	3			45	25	male	amazonia legal	fev	linha 5	porto luiz I	pds gleba porto luiz	3.4	341	vizinho	4	25	.83	.83	sim	nao	sim	pesca/caca/dormerio	sim	28	sim	sim	nao	sg capilar	1	negativo		sim	0		negativo		0	no	assintomatico	8	8	8	8	8
15may2013	60dias	14			763	13	male	amazonia legal		linha principal	porto luiz I	pds gleba porto luiz	14.2	1421	vizinho	4	13	.08	.08	sim	nao	nao	pesca/caca/dormerio	nao	888	nao se aplica	nao se aplica	nao	sg capilar	1	negativo		sim	0		negativo		0		assintomatico	8	8	8	8	8
06dec2013	180dias	34			981	53	male	amazonia legal		linha 2	porto luiz II	pds gleba porto luiz	34.2	3421	vizinho	7	53	4	4	sim	nao	nao	pesca/caca/dormerio	nao	888	nao se aplica	nao se aplica	nao	sg capilar	1	negativo		sim	0		negativo		0	no	assintomatico	8	8	8	8	8
12sep2013	180dias	11			1019	4	male	amazonia legal		quadra 17	projeto 2 redencao	pa redencao	11.6	1161	vizinho	3	4	.5	.5	nao	nao	nao	nenhum	nao	888	nao se aplica	nao se aplica	nao	sg capilar	1	negativo		sim	0		negativo		0	no	assintomatico	8	8	8	8	8
2013-07-09	baseline	41			1618	51	male	extra amazonia	jul	eletronica 1	sto antonio peixoto	pa santo antonio peixoto	41.11	41112	controles	4	32	3	3	sim	sim	sim	pesca/caca/dormerio	sim	2	nao sabe/lembra	nao sabe/lembra	nao	sg capilar	1	negativo		sim	0		negativo		0	no	assintomatico	8	8	8	8	8
27may2013	baseline	29			818	.92	female	amazonia legal	mai	linha principal	porto luiz I	pds gleba porto luiz	29	2900	indice	5	.92	.92	.92	nao	nao	nao	nenhum	nao	888	nao se aplica	nao se aplica	nao	sg capilar	1	negativo		sim	0		negativo		0	no	assintomatico	8	8	8	8	8
22may2013	60dias	15			1123	58	female	amazonia legal		eletronica 2	reserva porto dias	pae porto dias	15.01	15102	controles	2	58	15	15	nao	nao	nao	nenhum	sim	1	nao sabe/lembra	nao sabe/lembra	nao	sg capilar	1	negativo		sim	0		negativo		0		assintomatico	8	8	8	8	8
2013-07-08	60dias	23			756	11	female	amazonia legal		linha principal	porto luiz I	pds gleba porto luiz	23.5	2351	vizinho	7	11	.42	.42	nao	sim	nao	pesca/caca/dormerio	nao	888	nao se aplica	nao se aplica	nao	sg capilar	1	negativo		sim	0		negativo		0		assintomatico	8	8	8	8	8
05sep2013	60dias	37			1978	10	male	amazonia legal		vila redencao	projeto redencao	pa redencao	37.11	37112	controles	3	10	.33	.33	nao	nao	nao	nenhum	sim	3	sim	nao	nao	sg capilar	1	negativo		sim	0		negativo		0		assintomatico	8	8	8	8	8
10may2013	60dias	12			410	46	female	amazonia legal		linha 6	sto antonio peixoto	pa santo antonio peixoto	12.01	12102	controles	5	46	21	21	sim	sim	nao	pesca/caca/dormerio	sim	1	nao sabe/lembra	nao sabe/lembra	nao	sg capilar	1	negativo		sim	0		negativo		0		assintomatico	8	8	8	8	8
15dec2013	180dias	36			1111	31	male	extra amazonia		linha 2	porto luiz II	pds gleba porto luiz	36.4	3641	vizinho	3	25	.58	.58	nao	nao	nao	nenhum	sim	1	sim	sim	nao	sg capilar	1	negativo		sim	0		negativo		0	no	assintomatico	8	8	8	8	8
2013-06-15	60dias	20			571	47	male	extra amazonia		br 364	sto antonio peixoto	pa santo antonio peixoto	20.3	2031	vizinho	2	39	39	10	sim	nao	nao	pesca/caca/dormerio	sim	5	sim	sim	nao	sg capilar	1	negativo		sim	0		negativo		0		assintomatico	8	8	8	8	8
05aug2013	60dias	31			888	11	female	amazonia legal		do pele	reserva porto dias	pae porto dias	31.2	3121	vizinho	4	11	6	6	sim	nao	nao	pesca/caca/dormerio	nao	888	nao se aplica	nao se aplica	nao	sg capilar	1	negativo		sim	0		negativo		0		assintomatico	8	8	8	8	8
2013-11-25	180dias	27			1853	75	male	amazonia legal		linha 1	gleba cumaru	pad pedro peixoto	27.11	27112	controles	1	75	2	2	nao	nao	nao	nenhum	sim	3	nao	nao sabe/lembra	nao	sg capilar	1	negativo		sim	0		negativo		0	no	assintomatico	8	8	8	8	8
2013-03-15	30dias	8			208	10	male	amazonia legal		terra alta	reserva porto dias	pae porto dias	8.2	821	vizinho	9	10	10	10	nao	nao	nao	nenhum	nao	888	nao se aplica	nao se aplica	nao	sg capilar	1	negativo		sim	0		negativo		0	no	assintomatico	8	8	8	8	8
2013-07-08	60dias	23			747	2	female	amazonia legal		linha principal	porto luiz I	pds gleba porto luiz	23.2	2321	vizinho	5	2	2	2	nao	nao	nao	nenhum	nao	888	nao se aplica	nao se aplica	nao	sg capilar	1	negativo		sim	0		negativo		0		assintomatico	8	8	8	8	8
2013-03-07	baseline	12			670	6	male	amazonia legal	mar	linha 5	porto luiz I	pds gleba porto luiz	12.4	1241	vizinho	6	7	.25	.25	nao	nao	nao	nenhum	nao	888	nao se aplica	nao se aplica	nao	sg capilar	1	negativo		sim	0		negativo		0	no	assintomatico	8	8	8	8	8
2013-03-10	30dias	4			165	22	male	amazonia legal		linha principal	porto luiz I	pds gleba porto luiz	4.3	431	vizinho	8	22	5	5	sim	sim	nao	pesca/caca/dormerio	sim	9	sim	sim	nao	sg capilar	1	negativo		sim	0		negativo		0	yes	sintomatico	0	1	0	0	0
2013-06-02	baseline	26			1502	10	male	amazonia legal	mai	linha 3 floresta	sao joao do balanceio	pa sao joao do balanceio	26.12	26122	controles	9	10	10	10	sim	nao	nao	pesca/caca/dormerio	nao	888	nao se aplica	nao se aplica	nao	sg capilar	1	negativo		sim	0		negativo		0	no	assintomatico	8	8	8	8	8
08aug2013	60dias	33			968	48	female	amazonia legal		linha principal	porto luiz I	pds gleba porto luiz	33.2	3321	vizinho	5	48	2	2	nao	nao	nao	nenhum	nao	888	nao se aplica	nao se aplica	nao	sg capilar	1	negativo		sim	0		negativo		0		assintomatico	8	8	8	8	8
27feb2013	baseline	9			246	35	female	amazonia legal	fev	porto luiz fb	reserva porto dias	pae porto dias	9.2	921	vizinho	3	35	13	13	sim	sim	sim	pesca/caca/dormerio	sim	2	sim	nao	nao	sg capilar	1	negativo		sim	0		negativo		0	no	assintomatico	8	8	8	8	8
2013-06-27	baseline	36			1344	43	male	extra amazonia	jun	linha 2	porto luiz II	pds gleba porto luiz	36.6	3661	vizinho	3	30	2	2	nao	nao	nao	nenhum	sim	5	sim	sim	nao	sg capilar	1	negativo		sim	0		negativo		0	no	assintomatico	8	8	8	8	8
2013-07-11	baseline	41			1573	.92	male	amazonia legal	jul	dos posseiros	seringal triunfo	pa santo antonio peixoto	41.2	4121	vizinho	4	.92	.92	.92	nao	nao	nao	nenhum	nao	888	nao se aplica	nao se aplica	nao	sg capilar	1	negativo		sim	0		negativo		0	no	assintomatico	8	8	8	8	8
19may2013	baseline	25			823	26	male	amazonia legal	mai	campo novo	campo novo	pds gleba porto luiz	25	2500	indice	7	26	3	3	sim	sim	sim	pesca/caca/dormerio	nao	888	nao se aplica	nao se aplica	nao	sg capilar	1	negativo		sim	0		negativo		0	no	assintomatico	8	8	8	8	8
2013-07-06	60dias	23			736	3	female	amazonia legal		linha principal	porto luiz I	pds gleba porto luiz	23.3	2331	vizinho	4	3	.25	.25	nao	nao	nao	nenhum	nao	888	nao se aplica	nao se aplica	nao	sg capilar	1	negativo		sim	0		negativo		0		assintomatico	8	8	8	8	8
15feb2013	baseline	4			513	29	male	amazonia legal	fev	do pele	sao joao do balanceio	pa sao joao do balanceio	4.7	472	controles	3	29	10	.75	sim	nao	sim	pesca/caca/dormerio	sim	3	nao	sim	nao	sg capilar	1	negativo		sim	0		negativo		0	no	assintomatico	8	8	8	8	8
03oct2013	180dias	16			469	47	male	extra amazonia		quadra 27	projeto 2 redencao	pa redencao	16.01	16102	controles	5	20	3	3	nao	nao	nao	nenhum	sim	20	sim	sim	nao	sg capilar	1	negativo		sim	0		negativo		0	no	assintomatico	8	8	8	8	8
08apr2013	60dias	6			258	.75	male	amazonia legal		linha 5	porto luiz I	pds gleba porto luiz	6.2	621	vizinho	3	.75	.75	.75	nao	nao	nao	nenhum	nao	888	nao se aplica	nao se aplica	nao	sg capilar	1	negativo		sim	0		negativo		0		assintomatico	8	8	8	8	8
04feb2013	baseline	2			275	16	female	amazonia legal	fev	br 364	sao joao do balanceio	pa sao joao do balanceio	2.2	221	vizinho	6	16	10	8	nao	nao	nao	nenhum	nao	888	nao se aplica	nao se aplica	nao	sg venoso	1	negativo		sim	0		negativo		0	no	assintomatico	8	8	8	8	8
10sep2013	180dias	11			1839	70	male	extra amazonia		quadra 24	projeto 2 redencao	pa redencao	11.12	11122	controles	3	40	7	7	sim	nao	nao	pesca/caca/dormerio	nao	888	nao se aplica	nao se aplica	nao	sg capilar	1	negativo		sim	0		negativo		0	no	assintomatico	8	8	8	8	8
02aug2013	60dias	27			1295	11	female	amazonia legal		linha 1	gleba cumaru	pad pedro peixoto	27.6	2762	controles	6	11	1	1	nao	nao	nao	nenhum	sim	1	sim	nao	nao	sg capilar	1	negativo		sim	0		negativo		0		assintomatico	8	8	8	8	8
05may2013	60dias	10			715	5	male	amazonia legal		linha 5	porto luiz I	pds gleba porto luiz	10.4	1041	vizinho	3	5	.83	.83	nao	nao	nao	nenhum	nao	888	nao se aplica	nao se aplica	nao	sg capilar	1	negativo		sim	0		negativo		0		assintomatico	8	8	8	8	8
08oct2013	180dias	20			1588	31	female	extra amazonia		linha 10	sao joao do balanceio	pa sao joao do balanceio	20.11	20112	controles	5	16	16	16	nao	nao	nao	nenhum	sim	10	sim	sim	nao	sg capilar	1	negativo		sim	0		negativo		0	no	assintomatico	8	8	8	8	8
06sep2013	60dias	38			1265	48	male	amazonia legal		linha 3	orion	pa orion	38.2	3821	vizinho	2	48	14	14	sim	sim	sim	pesca/caca/dormerio	nao	888	nao se aplica	nao se aplica	nao	sg capilar	1	negativo		sim	0		negativo		0		assintomatico	8	8	8	8	8
19aug2013	180dias	6			1529	17	male	amazonia legal		linha 6	sto antonio peixoto	pa santo antonio peixoto	6.9	692	controles	6	17	4	.33	sim	sim	sim	pesca/caca/dormerio	nao	888	nao se aplica	nao se aplica	nao	sg capilar	1	negativo		sim	0		negativo		0	no	assintomatico	8	8	8	8	8
2013-07-02	60dias	21			1184	56	female	extra amazonia		linha 3	orion	pa orion	21.01	21102	controles	3	30	20	15	sim	nao	nao	pesca/caca/dormerio	sim	1	nao sabe/lembra	nao sabe/lembra	nao	sg capilar	1	negativo		sim	0		negativo		0		assintomatico	8	8	8	8	8
12feb2013	baseline	4			509	34	male	amazonia legal	fev	do pele	sao joao do balanceio	pa sao joao do balanceio	4.01	4102	controles	3	34	26	7	nao	nao	nao	nenhum	nao	888	nao se aplica	nao se aplica	nao	sg capilar	1	negativo		sim	0		negativo		0	no	assintomatico	8	8	8	8	8
2013-06-07	30dias	22			1670	14	female	amazonia legal		da manga	reserva porto dias	pae porto dias	22.8	2282	controles	10	14	12	2	nao	nao	nao	nenhum	sim	1	nao sabe/lembra	nao sabe/lembra	nao	sg capilar	1	negativo		sim	0		negativo		0	no	assintomatico	8	8	8	8	8
2013-03-08	30dias	5			91	29	female	amazonia legal		linha 5	porto luiz I	pds gleba porto luiz	5.4	541	vizinho	2	29	.25	.25	nao	nao	nao	nenhum	nao	888	nao se aplica	nao se aplica	nao	sg capilar	1	negativo		sim	0		negativo		0	no	assintomatico	8	8	8	8	8
05aug2013	60dias	31			879	53	male	amazonia legal		do pele	reserva porto dias	pae porto dias	31	3100	indice	5	53	10	10	sim	nao	sim	pesca/caca/dormerio	nao	888	nao se aplica	nao se aplica	nao	sg capilar	1	negativo		sim	0		negativo		0		assintomatico	8	8	8	8	8
15may2013	60dias	11			555	15	female	extra amazonia		quadra 17	projeto 2 redencao	pa redencao	11.2	1121	vizinho	4	5	5	5	nao	nao	nao	nenhum	nao	888	nao se aplica	nao se aplica	nao	sg capilar	1	negativo		sim	0		negativo		0		assintomatico	8	8	8	8	8
2013-06-28	baseline	36			695	16	female	amazonia legal	jun	linha 5	porto luiz I	pds gleba porto luiz	36.11	36112	controles	7	16	4	4	nao	nao	nao	nenhum	nao	888	nao se aplica	nao se aplica	nao	sg capilar	1	negativo		sim	0		negativo		0	yes	sintomatico	0	1	0	0	0
2013-03-11	30dias	3			37	37	female	amazonia legal		linha 5	porto luiz I	pds gleba porto luiz	3	300	indice	4	37	.42	.42	sim	nao	sim	pesca/caca/dormerio	sim	1	sim	nao	sim	sg venoso	1	negativo		sim	0		negativo		1	no	assintomatico	8	8	8	8	8
2013-03-11	baseline	11			1752	34	female	extra amazonia	mar	quadra 29	projeto 2 redencao	pa redencao	11.7	1172	controles	4	25	17	17	sim	nao	sim	pesca/caca/dormerio	sim	2	nao	sim	nao	sg capilar	1	negativo		sim	0		negativo		0	no	assintomatico	8	8	8	8	8
01aug2013	60dias	25			1499	7	female	amazonia legal		linha 3	orion	pa orion	25.6	2562	controles	4	7	7	7	nao	nao	nao	nenhum	nao	888	nao se aplica	nao se aplica	nao	sg capilar	1	negativo		sim					0		assintomatico	8	8	8	8	8
2013-03-04	30dias	2	index case		30	18	female	amazonia legal		br 364	sao joao do balanceio	pa sao joao do balanceio	2	200	indice	3	18	2	2	sim	nao	nao	pesca/caca/dormerio	sim	2	sim	nao	sim	sg venoso	1	negativo		sim	0		negativo		1	yes	sintomatico	0	1	0	0	0
2013-07-06	60dias	22			709	11	male	amazonia legal		do carleto	reserva porto dias	pae porto dias	22	2200	indice	11	11	11	11	nao	nao	nao	nenhum	sim	999	nao sabe/lembra	nao sabe/lembra	nao	sg capilar	1	negativo		sim	0		negativo		0		assintomatico	8	8	8	8	8
2013-07-06	60dias	22			708	13	male	amazonia legal		do carleto	reserva porto dias	pae porto dias	22	2200	indice	11	13	13	13	nao	nao	nao	nenhum	sim	999	nao sabe/lembra	nao sabe/lembra	nao	sg capilar	1	negativo		sim	0		negativo		0		assintomatico	8	8	8	8	8
2013-07-05	60dias	22			707	15	female	amazonia legal		do carleto	reserva porto dias	pae porto dias	22	2200	indice	11	15	15	15	sim	nao	nao	pesca/caca/dormerio	sim	4	nao sabe/lembra	nao sabe/lembra	nao	sg capilar	1	negativo		sim	0		negativo		0		assintomatico	8	8	8	8	8
2013-07-08	30dias	33			1906	14	female	amazonia legal		do granada	pedro peixoto	pad pedro peixoto	33.7	3372	controles	3	14	13	13	nao	nao	nao	nenhum	sim	1	sim	nao	nao	sg capilar	1	negativo		sim	0		negativo		0	no	assintomatico	8	8	8	8	8
2013-07-04	30dias	30			1922	2	male	amazonia legal		linha 2	orion	pa orion	30.8	3082	controles	2	2	2	2	nao	nao	nao	nenhum	nao	888	nao se aplica	nao se aplica	nao	sg capilar	1	negativo		sim	0		negativo		0	no	assintomatico	8	8	8	8	8
2013-07-01	baseline	37			1248	2	male	amazonia legal	jul	nossa senhora rainha da paz	nossa sra rainha da paz	pa redencao	37.3	3731	vizinho	6	2	2	2	nao	nao	nao	nenhum	nao	888	nao se aplica	nao se aplica	nao	sg capilar	1	negativo		sim	0		negativo		0	no	assintomatico	8	8	8	8	8
2013-07-25	30dias	36			1045	39	female	extra amazonia		linha 5	porto luiz I	pds gleba porto luiz	36.8	3682	controles	2	32	9	9	nao	nao	nao	nenhum	sim	10	sim	sim	nao	sg capilar	1	negativo		sim	0		negativo		0	no	assintomatico	8	8	8	8	8
2013-03-07	baseline	12			1284	14	female	amazonia legal	mar	linha 5	porto luiz I	pds gleba porto luiz	12.3	1231	vizinho	4	14	6	6	nao	nao	nao	nenhum	sim	2	sim	nao	nao	sg capilar	1	negativo		sim	0		negativo		0	yes	sintomatico	0	1	0	0	0
2013-03-06	baseline	12			408	11	male	amazonia legal	mar	linha 6	sto antonio peixoto	pa santo antonio peixoto	12.9	1292	controles	4	11	8	8	nao	nao	nao	nenhum	nao	888	nao se aplica	nao se aplica	nao	sg capilar	1	negativo		sim	0		negativo		0	no	assintomatico	8	8	8	8	8
2013-03-07	baseline	3			528	7	female	amazonia legal	fev	do pele	sao joao do balanceio	pa sao joao do balanceio	3.9	392	controles	6	7	5	5	nao	nao	nao	nenhum	nao	888	nao se aplica	nao se aplica	nao	sg capilar	1	negativo		sim	0		negativo		0	no	assintomatico	8	8	8	8	8
08apr2013	60dias	2			159	65	female	extra amazonia		br 364	sao joao do balanceio	pa sao joao do balanceio	2.5	251	vizinho	2	52	50	15	nao	nao	nao	nenhum	sim	2	sim	sim	nao	sg capilar	1	negativo		sim	0		negativo		0		assintomatico	8	8	8	8	8
30aug2013	60dias	36			696	86	male	amazonia legal		linha 5	porto luiz I	pds gleba porto luiz	36.11	36112	controles	7	82	1	1	nao	nao	nao	nenhum	sim	30	sim	sim	nao	sg capilar	1	negativo		sim	0		negativo		0		assintomatico	8	8	8	8	8
21sep2013	180dias	15			327	30	female	amazonia legal		deus e pai	reserva porto dias	pae porto dias	15.3	1531	vizinho	6	30	30	30	nao	nao	nao	nenhum	sim	3	nao sabe/lembra	nao sabe/lembra	nao	sg capilar	1	negativo		sim	0		negativo		0	no	assintomatico	8	8	8	8	8
2013-06-12	30dias	23			1946	22	male	amazonia legal		do macari	orion	pa orion	23.6	2362	controles	5	22	3	3	nao	nao	nao	nenhum	nao	888	nao se aplica	nao se aplica	nao	sg capilar	1	negativo		sim	0		negativo		0	no	assintomatico	8	8	8	8	8
16dec2013	180dias	39			1335	35	male	amazonia legal		linha 3	porto luiz II	pds gleba porto luiz	39.5	3951	vizinho	4	35	3	3	nao	nao	nao	nenhum	nao	888	nao se aplica	nao se aplica	nao	sg capilar	1	negativo		sim	0		negativo		0	no	assintomatico	8	8	8	8	8
02oct2013	180dias	13			123	50	male	amazonia legal		eletronica 1	sto antonio peixoto	pa santo antonio peixoto	13.01	13102	controles	3	20	25	25	sim	nao	nao	pesca/caca/dormerio	sim	2	sim	sim	nao	sg capilar	1	negativo		sim	0		negativo		0	no	assintomatico	8	8	8	8	8
02sep2013	60dias	36			687	.67	male	amazonia legal		linha 5	porto luiz I	pds gleba porto luiz	36.12	36122	controles	6	.67	.67	.67	nao	nao	nao	nenhum	nao	888	nao se aplica	nao se aplica	nao	sg capilar	1	negativo		sim	0		negativo		0		assintomatico	8	8	8	8	8
05feb2013	baseline	5			40	15	female	amazonia legal	fev	linha 5	porto luiz I	pds gleba porto luiz	5	500	indice	7	15	.42	.42	nao	nao	nao	nenhum	sim	10	sim	nao sabe/lembra	nao	sg capilar	1	negativo		sim	0		negativo		0	no	assintomatico	8	8	8	8	8
11may2013	30dias	20			585	30	female	amazonia legal		linha 10	sao joao do balanceio	pa sao joao do balanceio	20.01	20102	controles	6	32	15	2	nao	nao	nao	nenhum	sim	4	sim	sim	sim	sg capilar	1	negativo		sim	0		negativo		0	no	assintomatico	8	8	8	8	8
14apr2013	60dias	8			1140	60	female	extra amazonia		da gata	reserva porto dias	pae porto dias	8.8	882	controles	4	60	60	30	nao	nao	nao	nenhum	nao	888	nao se aplica	nao se aplica	nao	sg capilar	1	negativo		sim	0		negativo		0		assintomatico	8	8	8	8	8
30aug2013	60dias	36			683	29	male	amazonia legal		linha 5	porto luiz I	pds gleba porto luiz	36.12	36122	controles	6	29	5	5	nao	nao	nao	nenhum	sim	1	sim	nao	nao	sg capilar	1	negativo		sim	0		negativo		0		assintomatico	8	8	8	8	8
2013-06-27	baseline	36			1101	31	female	amazonia legal	jun	linha 2	porto luiz II	pds gleba porto luiz	36.1	3611	vizinho	4	31	5	5	nao	nao	nao	nenhum	sim	2	nao sabe/lembra	sim	nao	sg capilar	1	negativo		sim	0		negativo		0	no	assintomatico	8	8	8	8	8
06aug2013	180dias	1			1794	17	male	amazonia legal		linha 9	sao joao do balanceio	pa sao joao do balanceio	1.14	1142	controles	6	12	12	12	sim	sim	sim	pesca/caca/dormerio	nao	888	nao se aplica	nao se aplica	nao	sg capilar	1	negativo		sim	0		negativo		0	no	assintomatico	8	8	8	8	8
2013-03-06	baseline	9			1744	16	male	amazonia legal	fev	do carlao	reserva porto dias	pae porto dias	9.7	972	controles	12	16	16	16	sim	sim	sim	pesca/caca/dormerio	sim	10	sim	sim	nao	sg capilar	1	negativo		sim	0		negativo		0	no	assintomatico	8	8	8	8	8
2013-11-28	180dias	29			1384	24	female	extra amazonia		linha 3	gleba cumaru	pad pedro peixoto	29.9	2992	controles	4	20	20	20	nao	nao	nao	nenhum	sim	2	nao sabe/lembra	nao sabe/lembra	nao	sg capilar	1	negativo		sim	0		negativo		0	no	assintomatico	8	8	8	8	8
2013-03-10	30dias	4			437	50	male	amazonia legal		linha principal	porto luiz I	pds gleba porto luiz	4.3	431	vizinho	8	50	5	5	sim	nao	sim	pesca/caca/dormerio	sim	15	sim	sim	nao	sg capilar	1	negativo		sim	0		negativo		0	no	assintomatico	8	8	8	8	8
10apr2013	60dias	5			86	12	female	amazonia legal		linha 5	porto luiz I	pds gleba porto luiz	5.3	531	vizinho	6	12	3	3	nao	nao	nao	nenhum	sim	1	sim	nao	nao	sg capilar	1	negativo		sim	0		negativo		0		assintomatico	8	8	8	8	8
20sep2013	60dias	39			1714	52	female	extra amazonia		do macari	orion	pa orion	39.6	3962	controles	6	30	21	21	nao	nao	nao	nenhum	sim	1	sim	nao	nao	sg capilar	1	negativo		sim	0		negativo		0		assintomatico	8	8	8	8	8
11feb2013	baseline	7			180	58	male	amazonia legal	fev	ramal do carlao	reserva porto dias	pae porto dias	7.3	731	vizinho	5	58	1	1	sim	sim	sim	pesca/caca/dormerio	sim	3	sim	nao	nao	sg capilar	1	negativo		sim	0		negativo		0	no	assintomatico	8	8	8	8	8
20feb2013	baseline	8			1154	7	male	amazonia legal	fev	da gata	reserva porto dias	pae porto dias	8.01	8102	controles	3	7	7	.25	nao	nao	nao	nenhum	nao	888	nao se aplica	nao se aplica	nao	sg capilar	1	negativo		sim	0		negativo		0	no	assintomatico	8	8	8	8	8
09may2013	60dias	12			671	1.5	female	amazonia legal		linha 5	porto luiz I	pds gleba porto luiz	12.1	1211	vizinho	3	1.5	1.5	1.5	nao	nao	nao	nenhum	nao	888	nao se aplica	nao se aplica	nao	sg capilar	1	negativo		sim	0		negativo		0		assintomatico	8	8	8	8	8
2013-11-05	180dias	22			1671	41	male	extra amazonia		da manga	reserva porto dias	pae porto dias	22.12	22122	controles	5	20	20	20	nao	nao	nao	nenhum	sim	15	nao sabe/lembra	nao sabe/lembra	nao	sg capilar	1	negativo		sim	0		negativo		0	no	assintomatico	8	8	8	8	8
2013-06-27	baseline	32			1165	32	female	amazonia legal	jun	linha 3	orion	pa orion	32.7	3272	controles	4	32	20	.58	nao	nao	nao	nenhum	sim	3	nao sabe/lembra	nao sabe/lembra	nao	sg capilar	1	negativo		sim	0		negativo		0	yes	sintomatico	0	1	0	0	0
2013-07-03	30dias	30			1596	8	female	amazonia legal		linha 5	porto luiz I	pds gleba porto luiz	30.5	3051	vizinho	4	8	.5	.5	nao	nao	nao	nenhum	nao	888	nao se aplica	nao se aplica	nao	sg capilar	1	negativo		sim	0		negativo		0	yes	sintomatico	1	1	0	0	0
2013-07-17	30dias	34			1881	46	female	amazonia legal		do bigode	pedro peixoto	pad pedro peixoto	34.01	34102	controles	2	46	20	20	nao	nao	nao	nenhum	sim	15	sim	sim	nao	sg capilar	1	negativo		sim	0		negativo		0	no	assintomatico	8	8	8	8	8
2013-06-08	60dias	16			1773	4	female	amazonia legal		quadra 24	projeto 2 redencao	pa redencao	16.8	1682	controles	3	4	4	4	nao	nao	nao	nenhum	nao	888	nao se aplica	nao se aplica	nao	sg capilar	1	negativo		sim	0		negativo		0		assintomatico	8	8	8	8	8
18dec2013	180dias	34			1881	46	female	amazonia legal		do bigode	pedro peixoto	pad pedro peixoto	34.01	34102	controles	2	46	20	20	nao	nao	nao	nenhum	sim	15	sim	sim	nao	sg capilar	1	negativo		sim	0		negativo		0	no	assintomatico	8	8	8	8	8
08aug2013	60dias	30			919	13	male	amazonia legal		linha 5	porto luiz I	pds gleba porto luiz	30.2	3021	vizinho	8	13	1	1	sim	nao	nao	pesca/caca/dormerio	sim	999	nao sabe/lembra	nao sabe/lembra	nao	sg capilar	1	negativo		sim	0		negativo		0		assintomatico	8	8	8	8	8
16dec2013	180dias	40			1900	10	male	amazonia legal		linha principal	porto luiz I	pds gleba porto luiz	40.9	4092	controles	6	10	3	3	sim	nao	sim	pesca/caca/dormerio	nao	888	nao se aplica	nao se aplica	nao	sg capilar	1	negativo		sim	0		negativo		0	no	assintomatico	8	8	8	8	8
17aug2013	180dias	7			101	30	male	amazonia legal		do carlao	reserva porto dias	pae porto dias	7	700	indice	4	30	25	16	nao	nao	nao	nenhum	sim	1	nao sabe/lembra	nao sabe/lembra	nao	sg capilar	1	negativo		sim	0		negativo		0	no	assintomatico	8	8	8	8	8
2013-06-12	60dias	19			661	30	male	amazonia legal		linha 5	porto luiz I	pds gleba porto luiz	19.5	1951	vizinho	3	30	4	4	sim	nao	nao	pesca/caca/dormerio	sim	1	nao sabe/lembra	nao sabe/lembra	nao	sg capilar	1	negativo		sim	0		negativo		0		assintomatico	8	8	8	8	8
17sep2013	60dias	39			1729	11	female	amazonia legal		do macari	orion	pa orion	39.9	3992	controles	7	11	4	4	sim	nao	nao	pesca/caca/dormerio	nao	888	nao se aplica	nao se aplica	nao	sg capilar	1	negativo		sim	0		negativo		0		assintomatico	8	8	8	8	8
2013-06-04	baseline	32			938	14	female	amazonia legal	jun	linha 5	orion	pa orion	32.4	3241	vizinho	4	14	2	2	nao	nao	nao	nenhum	sim	1	nao sabe/lembra	nao sabe/lembra	nao	sg capilar	1	negativo		sim	0		negativo		0	no	assintomatico	8	8	8	8	8
08aug2013	180dias	3			35	1.67	male	amazonia legal		linha 5	porto luiz I	pds gleba porto luiz	3	300	indice	4	1.67	1.67	1.67	nao	nao	nao	nenhum	nao	888	nao se aplica	nao se aplica	nao	sg capilar	1	negativo		sim	0		negativo		0	no	assintomatico	8	8	8	8	8
08apr2013	60dias	2			48	25	male	amazonia legal		br 364	sao joao do balanceio	pa sao joao do balanceio	2.1	211	vizinho	4	25	10	8	nao	nao	nao	nenhum	sim	1	sim	nao	nao	sg capilar	1	negativo		sim	0		negativo		0		assintomatico	8	8	8	8	8
10oct2013	180dias	17			145	19	female	amazonia legal		linha 7	sto antonio peixoto	pa santo antonio peixoto	17.7	1772	controles	3	19	4	4	sim	nao	nao	pesca/caca/dormerio	sim	9	sim	sim	nao	sg capilar	1	negativo		sim	0		negativo		0	no	assintomatico	8	8	8	8	8
06apr2013	60dias	3			63	6	male	amazonia legal		linha 5	porto luiz I	pds gleba porto luiz	3.2	321	vizinho	3	6	4	4	nao	nao	nao	nenhum	sim	1	sim	nao	sim	sg capilar	1	negativo		sim					0		assintomatico	8	8	8	8	8
09oct2013	180dias	21			648	56	female	amazonia legal		linha 5	orion	pa orion	21.5	2151	vizinho	5	56	14	14	sim	nao	nao	pesca/caca/dormerio	sim	10	sim	sim	nao	sg capilar	1	negativo		sim	0		negativo		0	no	assintomatico	8	8	8	8	8
04feb2013	baseline	2			277	36	female	amazonia legal	fev	br 364	sao joao do balanceio	pa sao joao do balanceio	2.2	221	vizinho	4	36	36	1.5	nao	nao	nao	nenhum	sim	15	sim	sim	nao	sg capilar	1	negativo		sim	0		negativo		0	no	assintomatico	8	8	8	8	8
2013-06-30	60dias	21			650	14	female	amazonia legal		linha 5	orion	pa orion	21.5	2151	vizinho	5	14	14	14	nao	nao	nao	nenhum	sim	5	sim	sim	nao	sg capilar	1	negativo		sim	0		negativo		0		assintomatico	8	8	8	8	8
14feb2013	baseline	7			607	14	male	amazonia legal	fev	ramal do carlao	reserva porto dias	pae porto dias	7.4	741	vizinho	5	14	14	14	nao	nao	nao	nenhum	nao	888	nao se aplica	nao se aplica	nao	sg capilar	1	negativo		sim	0		negativo		0	no	assintomatico	8	8	8	8	8
08sep2013	60dias	37			1966	14	female	amazonia legal		vila redencao	projeto redencao	pa redencao	37.7	3772	controles	5	14	14	14	nao	nao	nao	nenhum	nao	888	nao se aplica	nao se aplica	nao	sg capilar	1	negativo		sim	0		negativo		0		assintomatico	8	8	8	8	8
16apr2013	30dias	12			408	11	male	amazonia legal		linha 6	sto antonio peixoto	pa santo antonio peixoto	12.9	1292	controles	4	11	8	8	nao	nao	nao	nenhum	nao	888	nao se aplica	nao se aplica	nao	sg capilar	1	negativo		sim	0		negativo		0	no	assintomatico	8	8	8	8	8
2013-07-08	60dias	23			733	43	female	extra amazonia		linha principal	porto luiz I	pds gleba porto luiz	23.3	2331	vizinho	4	35	.25	.25	nao	nao	nao	nenhum	sim	2	nao sabe/lembra	nao sabe/lembra	nao	sg capilar	1	negativo		sim	0		negativo		0		assintomatico	8	8	8	8	8
24may2013	60dias	15			1117	8	female	amazonia legal		eletronica 2	reserva porto dias	pae porto dias	15.6	1562	controles	6	8	8	8	nao	nao	nao	nenhum	sim	2	sim	nao	nao	sg capilar	1	negativo		sim	0		negativo		0		assintomatico	8	8	8	8	8
06feb2013	baseline	2			380	6	female	amazonia legal	fev	br 364	sao joao do balanceio	pa sao joao do balanceio	2.7	272	controles	6	6	.25	.25	nao	nao	nao	nenhum	nao	888	nao se aplica	nao se aplica	nao	sg capilar	1	negativo		sim	0		negativo		0	no	assintomatico	8	8	8	8	8
2013-06-30	60dias	21			641	7	female	amazonia legal		linha 5	orion	pa orion	21.2	2121	vizinho	8	7	7	7	nao	nao	nao	nenhum	nao	888	nao se aplica	nao se aplica	nao	sg capilar	1	negativo		sim	0		negativo		0		assintomatico	8	8	8	8	8
2013-06-04	30dias	23			741	56	male	amazonia legal		linha principal	porto luiz I	pds gleba porto luiz	23.1	2311	vizinho	2	56	56	.25	sim	sim	sim	pesca/caca/dormerio	sim	15	sim	sim	nao	sg capilar	1	negativo		sim	0		negativo		0	no	assintomatico	8	8	8	8	8
2013-06-30	60dias	21			637	65	male	extra amazonia		linha 5	orion	pa orion	21.2	2121	vizinho	1	33	13	13	nao	nao	nao	nenhum	sim	2	sim	sim	nao	sg capilar	1	negativo		sim	0		negativo		0		assintomatico	8	8	8	8	8
15aug2013	180dias	5			489	12	male	amazonia legal		do pele	sao joao do balanceio	pa sao joao do balanceio	5.8	582	controles	3	15	7	7	sim	nao	nao	pesca/caca/dormerio	sim	2	sim	nao	nao	sg capilar	1	negativo		sim	0		negativo		0	no	assintomatico	8	8	8	8	8
2013-06-30	60dias	21			635	8	male	amazonia legal		linha 5	orion	pa orion	21.1	2111	vizinho	4	8	8	8	nao	nao	nao	nenhum	nao	888	nao se aplica	nao se aplica	nao	sg capilar	1	negativo		sim	0		negativo		0		assintomatico	8	8	8	8	8
2013-06-30	60dias	21			634	11	female	amazonia legal		linha 5	orion	pa orion	21.1	2111	vizinho	4	11	11	11	nao	nao	nao	nenhum	sim	1	nao	sim	nao	sg capilar	1	negativo		sim	0		negativo		0		assintomatico	8	8	8	8	8
2013-06-30	60dias	21			632	46	male	amazonia legal		linha 5	orion	pa orion	21.1	2111	vizinho	4	46	15	8	sim	nao	sim	pesca/caca/dormerio	sim	10	nao	sim	nao	sg capilar	1	negativo		sim	0		negativo		0		assintomatico	8	8	8	8	8
2013-03-18	30dias	8			1146	42	male	amazonia legal		da gata	reserva porto dias	pae porto dias	8.11	8112	controles	7	42	14	.25	sim	nao	nao	pesca/caca/dormerio	nao	888	nao se aplica	nao se aplica	nao	sg capilar	1	negativo		sim	0		negativo		0	no	assintomatico	8	8	8	8	8
13aug2013	180dias	6			104	16	female	amazonia legal		linha 5	porto luiz I	pds gleba porto luiz	6.2	621	vizinho	3	16	2	2	sim	nao	nao	pesca/caca/dormerio	sim	6	sim	nao sabe/lembra	sim	sg capilar	1	negativo		sim	0		negativo		0	no	assintomatico	8	8	8	8	8
2013-06-18	60dias	19			1990	32	female	amazonia legal		do 108	sao joao do balanceio	pa sao joao do balanceio	19.6	1962	controles	2	32	11	11	nao	nao	nao	nenhum	sim	8	sim	sim	nao	sg capilar	1	negativo		sim	0		negativo		0		assintomatico	8	8	8	8	8
2013-06-04	baseline	32			1177	1.33	male	amazonia legal	jun	linha 3	orion	pa orion	32.9	3292	controles	10	1.33	1.33	1.33	nao	nao	nao	nenhum	nao	888	nao se aplica	nao se aplica	nao	sg capilar	1	negativo		sim	0		negativo		0	no	assintomatico	8	8	8	8	8
2013-03-14	30dias	6			433	9	male	amazonia legal		linha 6	sto antonio peixoto	pa santo antonio peixoto	6.9	692	controles	6	8	8	8	sim	sim	nao	pesca/caca/dormerio	nao	888	nao se aplica	nao se aplica	nao	sg capilar	1	negativo		sim	0		negativo		0	no	assintomatico	8	8	8	8	8
2013-06-12	60dias	18			624	4	male	amazonia legal		linha principal	porto luiz I	pds gleba porto luiz	18.2	1821	vizinho	7	4	4	4	nao	nao	nao	nenhum	nao	888	nao se aplica	nao se aplica	nao	sg capilar	1	negativo		sim	0		negativo		0		assintomatico	8	8	8	8	8
19apr2013	30dias	15			998	9	female	amazonia legal		deus e pai	reserva porto dias	pae porto dias	15.5	1551	vizinho	5	9	.08	.08	nao	nao	nao	nenhum	sim	3	sim	nao	nao	sg capilar	1	negativo		sim	0		negativo		0	no	assintomatico	8	8	8	8	8
2013-07-02	30dias	31			903	43	female	extra amazonia		do pele	reserva porto dias	pae porto dias	31.5	3151	vizinho	3	35	7	7	nao	nao	nao	nenhum	sim	2	nao sabe/lembra	nao sabe/lembra	nao	sg capilar	1	negativo		sim	0		negativo		0	no	assintomatico	8	8	8	8	8
2013-07-27	60dias	26			851	55	male	amazonia legal		br 364	sao joao do balanceio	pa sao joao do balanceio	26.3	2631	vizinho	3	55	25	15	sim	nao	nao	pesca/caca/dormerio	sim	2	nao sabe/lembra	nao sabe/lembra	nao	sg capilar	1	negativo		sim	0		negativo		0		assintomatico	8	8	8	8	8
2013-11-23	180dias	26			1502	10	male	amazonia legal		linha 3	sao joao do balanceio	pa sao joao do balanceio	26.12	26122	controles	9	10	10	10	sim	nao	nao	pesca/caca/dormerio	nao	888	nao se aplica	nao se aplica	nao	sg capilar	1	negativo		sim	0		negativo		0	no	assintomatico	8	8	8	8	8
2013-07-05	60dias	22			724	30	male	amazonia legal		do carleto	reserva porto dias	pae porto dias	22.3	2231	vizinho	3	30	5	5	nao	nao	nao	nenhum	sim	2	sim	nao	nao	sg capilar	1	negativo		sim	0		negativo		0		assintomatico	8	8	8	8	8
07feb2013	baseline	4			1595	24	male	amazonia legal	fev	linha principal	porto luiz I	pds gleba porto luiz	4	400	indice	6	24	.5	.5	sim	sim	sim	pesca/caca/dormerio	sim	1	sim	nao	nao	sg capilar	1	negativo		sim	0		negativo		0	no	assintomatico	8	8	8	8	8
2013-07-05	baseline	37			1257	39	female	amazonia legal	jul	nossa senhora rainha da paz	nossa sra rainha da paz	pa redencao	37.6	3761	vizinho	4	39	6	6	nao	nao	nao	nenhum	sim	888	nao sabe/lembra	nao sabe/lembra	nao	sg capilar	1	negativo		sim	0		negativo		0	yes	sintomatico	1	1	0	0	0
05may2013	60dias	10			615	10	female	amazonia legal		linha principal	porto luiz I	pds gleba porto luiz	10.5	1051	vizinho	5	10	3	1	nao	nao	nao	nenhum	nao	888	nao se aplica	nao se aplica	nao	sg capilar	1	negativo		sim	0		negativo		0		assintomatico	8	8	8	8	8
05may2013	60dias	10			614	34	female	amazonia legal		linha principal	porto luiz I	pds gleba porto luiz	10.5	1051	vizinho	5	34	3	1	nao	nao	nao	nenhum	sim	1	sim	nao	nao	sg capilar	1	negativo		sim	0		negativo		0		assintomatico	8	8	8	8	8
2013-03-10	30dias	4			442	6	male	amazonia legal		linha principal	porto luiz I	pds gleba porto luiz	4.3	431	vizinho	8	6	5	5	nao	nao	nao	nenhum	nao	888	nao se aplica	nao se aplica	nao	sg capilar	1	negativo		sim	0		negativo		0	no	assintomatico	8	8	8	8	8
2013-06-07	60dias	17			612	2	male	amazonia legal		linha 5	porto luiz I	pds gleba porto luiz	17.3	1731	vizinho	3	2	.5	.5	nao	nao	nao	nenhum	nao	888	nao se aplica	nao se aplica	nao	sg capilar	1	negativo		sim	0		negativo		0		assintomatico	8	8	8	8	8
06may2013	30dias	17	index case		551	51	female	amazonia legal		linha 5	porto luiz I	pds gleba porto luiz	17	1700	indice	2	51	6	.33	sim	nao	sim	pesca/caca/dormerio	sim	20	sim	sim	sim	sg venoso	1	negativo		sim	0		negativo		1	no	assintomatico	8	8	8	8	8
14apr2013	60dias	8			1128	39	male	amazonia legal		da gata	reserva porto dias	pae porto dias	8.7	872	controles	5	39	19	5	nao	nao	sim	pesca/caca/dormerio	sim	10	sim	sim	nao	sg capilar	1	negativo		sim	0		negativo		0		assintomatico	8	8	8	8	8
2013-07-09	30dias	34	index case		2004	31	male	amazonia legal		linha 2	porto luiz II	pds gleba porto luiz	34	3400	indice	4	31	8	.17	sim	sim	sim	pesca/caca/dormerio	sim	6	sim	sim	sim	sg capilar	1	negativo		sim	0		negativo		1	no	assintomatico	8	8	8	8	8
06may2013	baseline	23			1955	63	male	extra amazonia	mai	do macari	orion	pa orion	23.01	23102	controles	3	30	.5	.5	nao	nao	nao	nenhum	sim	30	sim	sim	nao	sg capilar	1	negativo		sim	0		negativo		0	no	assintomatico	8	8	8	8	8
15apr2013	60dias	7			605	4	female	amazonia legal		do carlao	reserva porto dias	pae porto dias	7.4	741	vizinho	5	4	4	4	nao	nao	nao	nenhum	nao	888	nao se aplica	nao se aplica	nao	sg capilar	1	negativo		sim	0		negativo		0		sintomatico	1	1	0	0	0
13sep2013	60dias	39			1331	35	female	amazonia legal		linha 3	porto luiz II	pds gleba porto luiz	39.4	3941	vizinho	7	35	1	1	sim	nao	nao	pesca/caca/dormerio	nao	888	nao se aplica	nao se aplica	nao	sg capilar	1	negativo		sim	0		negativo		0		assintomatico	8	8	8	8	8
13sep2013	60dias	39			1681	15	male	amazonia legal		linha 3	porto luiz II	pds gleba porto luiz	39.4	3941	vizinho	7	15	2	2	nao	nao	nao	nenhum	sim	999	nao sabe/lembra	nao sabe/lembra	nao	sg capilar	1	negativo		sim	0		negativo		0		assintomatico	8	8	8	8	8
16dec2013	180dias	39			1334	12	female	amazonia legal		linha 3	porto luiz II	pds gleba porto luiz	39.4	3941	vizinho	7	12	1	1	nao	nao	nao	nenhum	nao	888	nao se aplica	nao se aplica	nao	sg capilar	1	negativo		sim	0		negativo		0	no	assintomatico	8	8	8	8	8
08aug2013	180dias	2			389	20	female	extra amazonia		br 364	sao joao do balanceio	pa sao joao do balanceio	2.9	292	controles	4	19	3	3	sim	nao	nao	pesca/caca/dormerio	nao	888	nao se aplica	nao se aplica	nao	sg capilar	1	negativo		sim	0		negativo		0	no	assintomatico	8	8	8	8	8
30aug2013	60dias	36			693	10	male	amazonia legal		linha 5	porto luiz I	pds gleba porto luiz	36.11	36112	controles	7	10	4	4	nao	nao	nao	nenhum	sim	1	sim	nao	sim	sg capilar	1	negativo		sim	0		negativo		0		sintomatico	0	1	0	0	0
2013-07-05	60dias	22			1015	5	female	amazonia legal		do carleto	reserva porto dias	pae porto dias	22.5	2251	vizinho	11	5	5	5	nao	nao	nao	nenhum	nao	888	nao se aplica	nao se aplica	nao	sg capilar	1	negativo		sim	0		negativo		0		assintomatico	8	8	8	8	8
21sep2013	180dias	14			474	44	male	amazonia legal		linha 5	sto antonio peixoto	pa santo antonio peixoto	14.8	1482	controles	4	44	17	17	sim	sim	sim	pesca/caca/dormerio	sim	6	sim	sim	nao	sg capilar	1	negativo		sim	0		negativo		0	no	assintomatico	8	8	8	8	8
13aug2013	180dias	7			1145	37	male	amazonia legal		da gata	reserva porto dias	pae porto dias	7.9	792	controles	3	37	37	30	sim	nao	sim	pesca/caca/dormerio	sim	2	sim	nao	nao	sg capilar	1	negativo		sim	0		negativo		0	no	assintomatico	8	8	8	8	8
22may2013	baseline	27			1342	4	male	amazonia legal	mai	linha 5	porto luiz I	pds gleba porto luiz	27.2	2721	vizinho	7	4	4	4	nao	nao	nao	nenhum	nao sabe/lembra	888	nao sabe/lembra	nao sabe/lembra	nao	sg capilar	1	negativo		sim	0		negativo		0	yes	sintomatico	1	1	0	0	0
18dec2013	180dias	40			1821	50	male	extra amazonia		linha principal	porto luiz I	pds gleba porto luiz	40.01	40102	controles	4	30	10	10	sim	sim	sim	pesca/caca/dormerio	sim	5	sim	nao	nao	sg capilar	1	negativo		sim	0		negativo		0	no	assintomatico	8	8	8	8	8
04may2013	60dias	9			356	35	male	amazonia legal		do paulao	reserva porto dias	pae porto dias	9.3	931	vizinho	4	35	16	16	sim	sim	sim	pesca/caca/dormerio	sim	20	sim	sim	nao	sg capilar	1	negativo		sim	0		negativo		0		assintomatico	8	8	8	8	8
02aug2130	180dias	16			264	54	female	amazonia legal		do cafe	projeto 2 redencao	pa redencao	16.2	1621	vizinho	5	54	1	1	nao	nao	nao	nenhum	sim	6	sim	sim	nao	sg capilar	1	negativo		sim	0		negativo		0	no	assintomatico	8	8	8	8	8
02may2013	baseline	23			754	5	male	amazonia legal	mai	linha principal	porto luiz I	pds gleba porto luiz	23.5	2351	vizinho	7	5	.42	.42	nao	nao	nao	nenhum	nao	888	nao se aplica	nao se aplica	nao	sg capilar	1	negativo		sim	0		negativo		0	no	assintomatico	8	8	8	8	8
2013-03-30	30dias	9			356	35	male	amazonia legal		do paulao	reserva porto dias	pae porto dias	9.3	931	vizinho	4	35	16	16	sim	sim	sim	pesca/caca/dormerio	sim	20	sim	sim	nao	sg capilar	1	negativo		sim	0		negativo		0	no	assintomatico	8	8	8	8	8
2013-06-15	60dias	20			581	13	female	amazonia legal		br 364	sao joao do balanceio	pa sao joao do balanceio	20.5	2051	vizinho	5	13	13	13	nao	nao	nao	nenhum	nao	888	nao se aplica	nao se aplica	nao	sg capilar	1	negativo		sim					0		assintomatico	8	8	8	8	8
10oct2013	180dias	18			775	35	male	amazonia legal		linha 1 floresta	sao joao do balanceio	pa sao joao do balanceio	18.9	1892	controles	2	35	12	.5	sim	sim	sim	pesca/caca/dormerio	sim	999	nao sabe/lembra	nao sabe/lembra	nao	sg capilar	1	negativo		sim	0		negativo		0	no	assintomatico	8	8	8	8	8
2013-06-15	60dias	20			578	46	female	extra amazonia		br 364	sao joao do balanceio	pa sao joao do balanceio	20.5	2051	vizinho	5	20	20	15	nao	nao	nao	nenhum	sim	1	nao	sim	nao	sg capilar	1	negativo		sim	0		negativo		0		assintomatico	8	8	8	8	8
2013-07-12	baseline	41			1633	35	male	extra amazonia	jul	eletronica 1	sto antonio peixoto	pa santo antonio peixoto	41.6	4162	controles	3	34	34	11	sim	sim	sim	pesca/caca/dormerio	sim	12	sim	sim	nao	sg capilar	1	negativo		sim	0		negativo		0	no	assintomatico	8	8	8	8	8
15apr2013	60dias	7			786	32	male	amazonia legal		do carlao	reserva porto dias	pae porto dias	7.5	751	vizinho	7	32	2	2	nao	nao	nao	nenhum	sim	2	sim	nao	nao	sg capilar	1	negativo		sim	0		negativo		0		assintomatico	8	8	8	8	8
24may2013	60dias	15			574	7	male	amazonia legal		eletronica 2	reserva porto dias	pae porto dias	15.8	1582	controles	3	7	3	3	nao	nao	nao	nenhum	nao	888	nao se aplica	nao se aplica	nao	sg capilar	1	negativo		sim	0		negativo		0		assintomatico	8	8	8	8	8
2013-07-08	30dias	33			947	20	male	amazonia legal		linha principal	porto luiz I	pds gleba porto luiz	33	3300	indice	5	20	2	2	sim	nao	nao	pesca/caca/dormerio	nao	888	nao se aplica	nao se aplica	nao	sg capilar	1	negativo		sim	0		negativo		0	yes	sintomatico	1	1	0	0	0
2013-06-20	30dias	24	index case		800	10	male	amazonia legal		linha principal	porto luiz I	pds gleba porto luiz	24	2400	indice	7	10	3	3	nao	nao	nao	nenhum	sim	888	nao se aplica	nao se aplica	sim	sg venoso	1	negativo		sim	0		negativo		1	no	assintomatico	8	8	8	8	8
2013-07-06	60dias	23			752	9	male	amazonia legal		linha principal	porto luiz I	pds gleba porto luiz	23.5	2351	vizinho	7	9	.42	.42	nao	nao	nao	nenhum	nao	888	nao se aplica	nao se aplica	nao	sg capilar	1	negativo		sim	0		negativo		0		assintomatico	8	8	8	8	8
27aug2013	180dias	9			1740	11	male	amazonia legal		do carlao	reserva porto dias	pae porto dias	9.7	972	controles	12	11	11	11	sim	nao	nao	pesca/caca/dormerio	nao	888	nao se aplica	nao se aplica	nao	sg capilar	1	negativo		sim	0		negativo		0	no	assintomatico	8	8	8	8	8
06feb2013	baseline	6			72	17	male	amazonia legal	fev	linha 5	porto luiz I	pds gleba porto luiz	6	600	indice	5	17	1.25	1.25	nao	nao	nao	nenhum	nao	888	nao se aplica	nao se aplica	nao	sg capilar	1	negativo		sim	0		negativo		0	no	assintomatico	8	8	8	8	8
2013-06-13	60dias	20			568	6	female	amazonia legal		br 364	sao joao do balanceio	pa sao joao do balanceio	20.1	2011	vizinho	2	6	2	2	nao	nao	nao	nenhum	nao	888	nao se aplica	nao se aplica	nao	sg capilar	1	negativo		sim	0		negativo		0		assintomatico	8	8	8	8	8
2013-06-12	60dias	20			566	54	male	extra amazonia		br 364	sao joao do balanceio	pa sao joao do balanceio	20	2000	indice	2	27	2	2	nao	nao	nao	nenhum	nao	888	nao se aplica	nao se aplica	nao	sg capilar	1	negativo		sim	0		negativo		0		assintomatico	8	8	8	8	8
07aug2013	60dias	32			929	42	male	amazonia legal		linha 5	orion	pa orion	32.2	3221	vizinho	5	40	20	20	sim	nao	nao	pesca/caca/dormerio	nao sabe/lembra	999	nao sabe/lembra	nao sabe/lembra	nao	sg capilar	1	negativo		sim	0		negativo		0		sintomatico	1	1	0	0	0
15may2013	60dias	11			564	85	female	extra amazonia		quadra 17	projeto 2 redencao	pa redencao	11.4	1141	vizinho	4	30	20	20	nao	nao	nao	nenhum	nao	888	nao se aplica	nao se aplica	nao	sg capilar	1	negativo		sim	0		negativo		0		assintomatico	8	8	8	8	8
15may2013	60dias	11			563	50	male	extra amazonia		quadra 17	projeto 2 redencao	pa redencao	11.4	1141	vizinho	4	30	20	20	nao	nao	nao	nenhum	sim	2	nao	sim	nao	sg capilar	1	negativo		sim	0		negativo		0		assintomatico	8	8	8	8	8
15may2013	60dias	11			1759	62	female	extra amazonia		quadra 29	projeto 2 redencao	pa redencao	11.01	11102	controles	5	45	14	14	nao	nao	nao	nenhum	nao	888	nao se aplica	nao se aplica	nao	sg capilar	1	negativo		sim	0		negativo		0		assintomatico	8	8	8	8	8
17may2013	60dias	11			185	43	female	amazonia legal		quadra 17	projeto 2 redencao	pa redencao	11.1	1111	vizinho	2	43	.08	.08	nao	nao	nao	nenhum	sim	1	nao sabe/lembra	nao sabe/lembra	nao	sg capilar	1	negativo		sim	0		negativo		0		assintomatico	8	8	8	8	8
13aug2013	180dias	6			338	44	male	amazonia legal		linha 5	porto luiz I	pds gleba porto luiz	6.5	651	vizinho	9	44	6	6	sim	nao	sim	pesca/caca/dormerio	sim	40	sim	sim	sim	sg capilar	1	negativo		sim	0		negativo		0	yes	sintomatico	0	1	0	0	0
2013-07-25	30dias	36			1667	27	male	amazonia legal		linha 2	porto luiz II	pds gleba porto luiz	36.5	3651	vizinho	4	33	4	4	nao	nao	nao	nenhum	sim	2	sim	sim	nao	sg capilar	1	negativo		sim	0		negativo		0	no	assintomatico	8	8	8	8	8
09sep2013	180dias	11			563	50	male	extra amazonia		quadra 17	projeto 2 redencao	pa redencao	11.4	1141	vizinho	4	30	20	20	nao	nao	nao	nenhum	sim	2	nao	sim	nao	sg capilar	1	negativo		sim	0		negativo		0	no	assintomatico	8	8	8	8	8
15may2013	30dias	17			664	21	male	amazonia legal		linha 7	sto antonio peixoto	pa santo antonio peixoto	17.8	1782	controles	11	21	15	15	nao	nao	nao	nenhum	nao	888	nao se aplica	nao se aplica	nao	sg capilar	1	negativo		sim	0		negativo		0	no	assintomatico	8	8	8	8	8
2013-11-27	180dias	28			1705	2	female	amazonia legal		campo novo	campo novo	pds gleba porto luiz	28.6	2861	vizinho	3	2	2	2	nao	nao	nao	nenhum	nao	888	nao se aplica	nao se aplica	nao	sg capilar	1	negativo		sim	0		negativo		0	no	assintomatico	8	8	8	8	8
06feb2013	baseline	2			375	7	female	amazonia legal	fev	br 364	sao joao do balanceio	pa sao joao do balanceio	2.6	262	controles	6	7	7	.33	nao	nao	nao	nenhum	nao	888	nao se aplica	nao se aplica	nao	sg capilar	1	negativo		sim	0		negativo		0	no	assintomatico	8	8	8	8	8
2013-06-07	60dias	17			552	58	male	amazonia legal		linha 5	porto luiz I	pds gleba porto luiz	17	1700	indice	2	58	.08	.08	nao	nao	nao	nenhum	sim	1	nao sabe/lembra	nao sabe/lembra	sim	sg capilar	1	negativo		sim	0		negativo		0		assintomatico	8	8	8	8	8
04sep2013	60dias	38	index case		1261	55	male	extra amazonia		linha 3	orion	pa orion	38	3800	indice	2	40	5	1.33	nao	nao	nao	nenhum	sim	888	nao se aplica	nao se aplica	sim	sg capilar	1	negativo		sim	0		negativo		1		assintomatico	8	8	8	8	8
2013-06-06	baseline	33			1404	12	male	amazonia legal	jun	linha principal	porto luiz I	pds gleba porto luiz	33.5	3351	vizinho	7	12	.17	.17	sim	nao	nao	pesca/caca/dormerio	nao	888	nao se aplica	nao se aplica	nao	sg capilar	1	negativo		sim	0		negativo		0	no	assintomatico	8	8	8	8	8
2013-11-16	180dias	24			806	2	female	amazonia legal		linha principal	porto luiz I	pds gleba porto luiz	24	2400	indice	7	2	2	2	nao	nao	nao	nenhum	nao	888	nao se aplica	nao se aplica	nao	sg capilar	1	negativo		sim	0		negativo		0	no	assintomatico	8	8	8	8	8
02dec2013	180dias	32			1470	7	female	amazonia legal		linha 3	orion	pa orion	32.01	32102	controles	4	7	7	7	nao	nao	nao	nenhum	nao	888	nao se aplica	nao se aplica	nao	sg capilar	1	negativo		sim	0		negativo		0	no	assintomatico	8	8	8	8	8
20sep2013	60dias	39			1720	35	female	amazonia legal		do macari	orion	pa orion	39.7	3972	controles	7	35	7	7	nao	nao	nao	nenhum	sim	4	nao sabe/lembra	nao sabe/lembra	nao	sg capilar	1	negativo		sim	0		negativo		0		assintomatico	8	8	8	8	8
2013-01-29	baseline	1			24	6	male	amazonia legal	jan	linha 2	sao joao do balanceio	pa sao joao do balanceio	1.6	161	vizinho	8	5	3	3	sim	nao	nao	pesca/caca/dormerio	nao	888	nao se aplica	nao se aplica	nao	sg capilar	1	negativo		sim	0		negativo		0	no	assintomatico	8	8	8	8	8
03oct2013	180dias	18			759	33	male	amazonia legal		linha 5	porto luiz I	pds gleba porto luiz	18.3	1831	vizinho	1	33	6	6	sim	nao	sim	pesca/caca/dormerio	sim	10	sim	sim	nao	sg capilar	1	negativo		sim	0		negativo		0	no	assintomatico	8	8	8	8	8
12dec2013	180dias	31			903	43	female	extra amazonia		do pele	reserva porto dias	pae porto dias	31.5	3151	vizinho	3	35	7	7	nao	nao	nao	nenhum	sim	2	nao sabe/lembra	nao sabe/lembra	nao	sg capilar	1	negativo		sim	0		negativo		0	no	assintomatico	8	8	8	8	8
14dec2013	180dias	39			1989	7	female	amazonia legal		do macari	orion	pa orion	39.01	39102	controles	6	7	2	2	nao	nao	nao	nenhum	nao	888	nao se aplica	nao se aplica	nao	sg capilar	1	negativo		sim	0		negativo		0	no	assintomatico	8	8	8	8	8
2013-06-08	60dias	16			1774	71	female	extra amazonia		quadra 24	projeto 2 redencao	pa redencao	16.9	1692	controles	1	20	18	18	nao	nao	nao	nenhum	sim	4	sim	nao	nao	sg capilar	1	negativo		sim	0		negativo		0		assintomatico	8	8	8	8	8
18dec2013	180dias	40			1823	10	female	amazonia legal		linha principal	porto luiz I	pds gleba porto luiz	40.01	40102	controles	4	10	10	10	nao	nao	nao	nenhum	nao	888	nao se aplica	nao se aplica	nao	sg capilar	1	negativo		sim	0		negativo		0	no	assintomatico	8	8	8	8	8
2013-07-09	baseline	41			1619	48	female	extra amazonia	jul	eletronica 1	sto antonio peixoto	pa santo antonio peixoto	41.11	41112	controles	4	32	3	3	nao	nao	nao	nenhum	nao	888	nao se aplica	nao se aplica	nao	sg capilar	1	negativo		sim	0		negativo		0	no	assintomatico	8	8	8	8	8
2013-06-12	60dias	18			539	35	female	extra amazonia		linha 5	porto luiz I	pds gleba porto luiz	18.5	1851	vizinho	7	25	.33	.33	nao	nao	nao	nenhum	nao	888	nao se aplica	nao se aplica	nao	sg capilar	1	negativo		sim	0		negativo		0		assintomatico	8	8	8	8	8
19aug2013	180dias	7			790	4	female	amazonia legal		do carlao	reserva porto dias	pae porto dias	7.5	751	vizinho	7	4	2	2	nao	nao	nao	nenhum	nao	888	nao se aplica	nao se aplica	nao	sg capilar	1	negativo		sim	0		negativo		0	no	assintomatico	8	8	8	8	8
22oct2013	180dias	21			1188	3	male	amazonia legal		linha 3	orion	pa orion	21.11	21112	controles	3	3	3	3	nao	nao	nao	nenhum	nao	888	nao se aplica	nao se aplica	nao	sg capilar	1	negativo		sim	0		negativo		0	no	assintomatico	8	8	8	8	8
2013-11-16	180dias	24			810	14	male	amazonia legal		linha principal	porto luiz I	pds gleba porto luiz	24.2	2411	vizinho	5	14	6	6	nao	nao	nao	nenhum	nao	888	nao se aplica	nao se aplica	nao	sg capilar	1	negativo		sim	0		negativo		0	no	assintomatico	8	8	8	8	8
2013-06-12	60dias	18			535	40	male	amazonia legal		linha 5	porto luiz I	pds gleba porto luiz	18.5	1851	vizinho	7	40	3	.5	nao	nao	nao	nenhum	sim	14	sim	sim	nao	sg capilar	1	negativo		sim	0		negativo		0		assintomatico	8	8	8	8	8
06dec2013	180dias	34			2002	9	male	amazonia legal		linha 2	porto luiz II	pds gleba porto luiz	34	3400	indice	4	9	1	.17	sim	nao	nao	pesca/caca/dormerio	sim	3	sim	nao sabe/lembra	sim	sg capilar	1	negativo		sim	0		negativo		0	no	assintomatico	8	8	8	8	8
2013-07-05	60dias	22			1002	57	female	amazonia legal		do carleto	reserva porto dias	pae porto dias	22.4	2241	vizinho	3	57	24	24	nao	nao	nao	nenhum	sim	20	sim	sim	nao	sg capilar	1	negativo		sim	0		negativo		0		assintomatico	8	8	8	8	8
10apr2013	60dias	3			529	17	male	amazonia legal		do pele	sao joao do balanceio	pa sao joao do balanceio	3.9	392	controles	6	17	5	5	nao	nao	nao	nenhum	nao	888	nao se aplica	nao se aplica	nao	sg capilar	1	negativo		sim	0		negativo		0		assintomatico	8	8	8	8	8
13sep2013	60dias	39			1338	4	female	amazonia legal		linha 3	porto luiz II	pds gleba porto luiz	39.5	3951	vizinho	4	4	3	3	nao	nao	nao	nenhum	nao	888	nao se aplica	nao se aplica	nao	sg capilar	1	negativo		sim	0		negativo		0		assintomatico	8	8	8	8	8
08apr2013	60dias	3			527	10	male	amazonia legal		do pele	sao joao do balanceio	pa sao joao do balanceio	3.9	392	controles	6	10	5	1	sim	nao	nao	pesca/caca/dormerio	sim	2	nao	sim	nao	sg capilar	1	negativo		sim	0		negativo		0		assintomatico	8	8	8	8	8
13sep2013	60dias	39			1325	13	male	amazonia legal		linha 3	porto luiz II	pds gleba porto luiz	39.3	3931	vizinho	8	13	6	6	sim	nao	sim	pesca/caca/dormerio	nao	888	nao se aplica	nao se aplica	nao	sg capilar	1	negativo		sim	0		negativo		0		assintomatico	8	8	8	8	8
10apr2013	60dias	5			1052	39	female	amazonia legal		do pele	sao joao do balanceio	pa sao joao do balanceio	5.11	5112	controles	6	39	7	7	sim	nao	nao	pesca/caca/dormerio	sim	1	nao sabe/lembra	nao sabe/lembra	nao	sg capilar	1	negativo		sim	0		negativo		0		assintomatico	8	8	8	8	8
08aug2013	180dias	3			37	37	female	amazonia legal		linha 5	porto luiz I	pds gleba porto luiz	3	300	indice	4	37	.42	.42	sim	nao	sim	pesca/caca/dormerio	sim	1	sim	nao	sim	sg venoso	1	negativo		sim	0		negativo		0	no	assintomatico	8	8	8	8	8
2013-03-14	30dias	7			173	14	female	amazonia legal		do carlao	reserva porto dias	pae porto dias	7.1	711	vizinho	5	14	12	12	nao	nao	nao	nenhum	nao	888	nao se aplica	nao se aplica	nao	sg capilar	1	negativo		sim	0		negativo		0	no	assintomatico	8	8	8	8	8
2013-03-15	30dias	3			532	13	male	amazonia legal		do pele	sao joao do balanceio	pa sao joao do balanceio	3.01	3102	controles	4	13	13	13	sim	nao	nao	pesca/caca/dormerio	nao	888	nao se aplica	nao se aplica	nao	sg capilar	1	negativo		sim	0		negativo		0	no	assintomatico	8	8	8	8	8
31aug2013	180dias	9			249	24	male	amazonia legal		do paulao	reserva porto dias	pae porto dias	9	900	indice	9	24	24	6	sim	sim	sim	pesca/caca/dormerio	sim	3	sim	nao	nao	sg capilar	1	negativo		sim	0		negativo		0	no	assintomatico	8	8	8	8	8
25may2013	baseline	25			1474	15	male	amazonia legal	mai	linha 3	orion	pa orion	25.7	2572	controles	5	15	15	15	sim	nao	nao	pesca/caca/dormerio	nao	888	nao se aplica	nao se aplica	nao	sg capilar	1	negativo		sim	0		negativo		0	no	assintomatico	8	8	8	8	8
2013-03-07	30dias	2			387	62	male	amazonia legal		br 364	sao joao do balanceio	pa sao joao do balanceio	2.8	282	controles	5	62	33	10	nao	nao	nao	nenhum	sim	20	sim	sim	nao	sg capilar	1	negativo		sim	0		negativo		0	no	assintomatico	8	8	8	8	8
08apr2013	60dias	3			518	32	female	amazonia legal		do pele	sao joao do balanceio	pa sao joao do balanceio	3.7	372	controles	5	32	32	17	sim	nao	nao	pesca/caca/dormerio	sim	1	nao	sim	nao	sg capilar	1	negativo		sim	0		negativo		0		assintomatico	8	8	8	8	8
29may2013	baseline	30			870	12	female	amazonia legal	mai	linha principal	porto luiz I	pds gleba porto luiz	30	3000	indice	8	12	8	.5	nao	nao	nao	nenhum	sim	1	sim	nao	nao	sg capilar	1	negativo		sim	0		negativo		0	no	assintomatico	8	8	8	8	8
2013-11-30	180dias	28			1883	26	female	amazonia legal		do bigode	pedro peixoto	pad pedro peixoto	28.7	2872	controles	4	26	6	6	nao	nao	nao	nenhum	sim	3	sim	nao	nao	sg capilar	1	negativo		sim	0		negativo		0	no	assintomatico	8	8	8	8	8
07aug2013	60dias	32	index case		922	43	male	amazonia legal		linha 5	orion	pa orion	32	3200	indice	2	43	43	2	sim	nao	nao	pesca/caca/dormerio	sim	2	sim	sim	sim	sg venoso	1	negativo		sim	0		negativo		0		sintomatico	1	1	0	0	0
04may2013	60dias	9			1831	55	female	extra amazonia		do carlao	reserva porto dias	pae porto dias	9.13	9132	controles	3	25	8	8	nao	nao	nao	nenhum	sim	1	sim	nao	nao	sg capilar	1	negativo		sim	0		negativo		0		assintomatico	8	8	8	8	8
2013-07-04	30dias	31			364	53	male	extra amazonia		da manga	reserva porto dias	pae porto dias	31.11	31112	controles	1	19	19	19	nao	nao	nao	nenhum	sim	15	nao sabe/lembra	nao sabe/lembra	nao	sg capilar	1	negativo		sim	0		negativo		0	no	assintomatico	8	8	8	8	8
27may2013	60dias	16			1432	48	female	amazonia legal		do cafe	projeto 2 redencao	pa redencao	16.5	1651	vizinho	2	48	1	1	nao	nao	nao	nenhum	sim	3	sim	sim	nao	sg capilar	1	negativo		sim	0		negativo		0		assintomatico	8	8	8	8	8
30sep2013	180dias	16			351	12	male	amazonia legal		do cafe	projeto 2 redencao	pa redencao	16	1600	indice	9	12	4	4	nao	nao	nao	nenhum	nao	888	nao se aplica	nao se aplica	nao	sg capilar	1	negativo		sim	0		negativo		0	no	assintomatico	8	8	8	8	8
14dec2013	180dias	38			1181	28	male	extra amazonia		linha 3	orion	pa orion	38.5	3851	vizinho	3	15	3	3	sim	sim	sim	pesca/caca/dormerio	nao	888	nao se aplica	nao se aplica	nao	sg capilar	1	negativo		sim	0		negativo		0	no	assintomatico	8	8	8	8	8
16may2013	60dias	14			1542	36	female	amazonia legal		linha 5	sto antonio peixoto	pa santo antonio peixoto	14.01	14102	controles	5	35	16	16	nao	nao	nao	nenhum	sim	1	sim	sim	nao	sg capilar	1	negativo		sim	0		negativo		0		assintomatico	8	8	8	8	8
2013-07-27	30dias	36			693	10	male	amazonia legal		linha 5	porto luiz I	pds gleba porto luiz	36.11	36112	controles	7	10	4	4	nao	nao	nao	nenhum	sim	1	sim	nao	sim	sg capilar	1	negativo		sim	0		negativo		0	no	assintomatico	8	8	8	8	8
2013-03-03	30dias	1			1070	14	female	amazonia legal		linha 10	sao joao do balanceio	pa sao joao do balanceio	1.9	192	controles	5	14	14	14	sim	nao	nao	pesca/caca/dormerio	sim	1	sim	sim	nao	sg capilar	1	negativo		sim	0		negativo		0	no	assintomatico	8	8	8	8	8
2013-06-28	baseline	36			685	9	male	amazonia legal	jun	linha 5	porto luiz I	pds gleba porto luiz	36.12	36122	controles	6	9	5	5	nao	nao	nao	nenhum	nao	888	nao se aplica	nao se aplica	nao	sg capilar	1	negativo		sim	0		negativo		0	no	assintomatico	8	8	8	8	8
10aug2013	30dias	39			1321	14	male	amazonia legal		linha 3	porto luiz II	pds gleba porto luiz	39.2	3921	vizinho	5	14	6	6	sim	nao	sim	pesca/caca/dormerio	nao	888	nao se aplica	nao se aplica	nao	sg capilar	1	negativo		sim	0		negativo		0	no	assintomatico	8	8	8	8	8
2013-06-06	60dias	19			1998	7	female	amazonia legal		do 108	sao joao do balanceio	pa sao joao do balanceio	19.01	19102	controles	2	7	7	7	nao	nao	nao	nenhum	nao	888	nao se aplica	nao se aplica	nao	sg capilar	1	negativo		sim	0		negativo		0		assintomatico	8	8	8	8	8
06aug2013	60dias	31			1223	12	male	amazonia legal		da manga	reserva porto dias	pae porto dias	31.7	3172	controles	4	12	2	2	sim	nao	nao	pesca/caca/dormerio	nao	888	nao se aplica	nao se aplica	nao	sg capilar	1	negativo		sim	0		negativo		0		assintomatico	8	8	8	8	8
02aug2013	60dias	26			1503	6	female	amazonia legal		linha 3	sao joao do balanceio	pa sao joao do balanceio	26.12	26122	controles	9	6	6	6	nao	nao	nao	nenhum	nao	888	nao se aplica	nao se aplica	nao	sg capilar	1	negativo		sim	0		negativo		0		assintomatico	8	8	8	8	8
19may2013	60dias	14			134	2	male	amazonia legal		linha 5	sto antonio peixoto	pa santo antonio peixoto	14.6	1462	controles	9	2	2	2	nao	nao	nao	nenhum	nao	888	nao se aplica	nao se aplica	nao	sg capilar	1	negativo		sim	0		negativo		0		assintomatico	8	8	8	8	8
17apr2013	60dias	4			499	52	female	amazonia legal		do pele	sao joao do balanceio	pa sao joao do balanceio	4.9	492	controles	4	52	52	5	sim	nao	nao	pesca/caca/dormerio	sim	3	nao	sim	nao	sg capilar	1	negativo		sim	0		negativo		0		assintomatico	8	8	8	8	8
2013-07-01	30dias	30			915	3	male	amazonia legal		linha 5	porto luiz I	pds gleba porto luiz	30.2	3021	vizinho	8	3	1	1	nao	nao	nao	nenhum	nao	888	nao se aplica	nao se aplica	nao	sg capilar	1	negativo		sim	0		negativo		0	no	assintomatico	8	8	8	8	8
06feb2013	baseline	3			109	58	male	amazonia legal	fev	linha 5	porto luiz I	pds gleba porto luiz	3.5	351	vizinho	3	58	.83	.83	sim	sim	sim	pesca/caca/dormerio	sim	2	sim	nao	nao	sg venoso	1	negativo		sim	0		negativo		0	yes	sintomatico	1	0	0	1	0
07aug2013	30dias	38			1937	20	male	amazonia legal		do bengala	orion	pa orion	38.8	3882	controles	4	20	20	20	sim	nao	nao	pesca/caca/dormerio	nao	888	nao se aplica	nao se aplica	nao	sg capilar	1	negativo		sim	0		negativo		0	no	assintomatico	8	8	8	8	8
07aug2013	180dias	4			55	13	male	amazonia legal		linha principal	porto luiz I	pds gleba porto luiz	4	400	indice	6	13	.58	.58	sim	nao	nao	pesca/caca/dormerio	nao	888	nao se aplica	nao se aplica	nao	sg capilar	1	negativo		sim	0		negativo		0	no	assintomatico	8	8	8	8	8
2013-07-01	baseline	37			1239	7	male	amazonia legal	jul	nossa senhora rainha da paz	nossa sra rainha da paz	pa redencao	37.2	3721	vizinho	5	7	1	1	nao	nao	nao	nenhum	nao	888	nao se aplica	nao se aplica	nao	sg capilar	1	negativo		sim	0		negativo		0	no	assintomatico	8	8	8	8	8
2013-11-23	180dias	26			310	12	male	amazonia legal		linha 3	sao joao do balanceio	pa sao joao do balanceio	26.6	2662	controles	3	12	3	3	sim	nao	nao	pesca/caca/dormerio	nao	888	nao se aplica	nao se aplica	nao	sg capilar	1	negativo		sim	0		negativo		0	no	assintomatico	8	8	8	8	8
06feb2013	baseline	3			65	22	female	amazonia legal	fev	linha 5	porto luiz I	pds gleba porto luiz	3.1	311	vizinho	4	22	4	4	nao	nao	nao	nenhum	sim	3	nao sabe/lembra	nao sabe/lembra	nao	sg venoso	1	negativo		sim	0		negativo		0	no	assintomatico	8	8	8	8	8
16may2013	60dias	13			1560	43	female	amazonia legal		linha 5	sto antonio peixoto	pa santo antonio peixoto	13.4	1341	vizinho	2	43	23	8	nao	nao	nao	nenhum	nao	888	nao se aplica	nao se aplica	nao	sg capilar	1	negativo		sim	0		negativo		0		assintomatico	8	8	8	8	8
05apr2013	baseline	17			190	41	male	extra amazonia	abr	linha 7	sto antonio peixoto	pa santo antonio peixoto	17.9	1792	controles	8	41	15	15	sim	sim	sim	pesca/caca/dormerio	sim	7	sim	sim	nao	sg capilar	1	negativo		sim	0		negativo		0	no	assintomatico	8	8	8	8	8
2013-11-23	180dias	26			1503	6	female	amazonia legal		linha 3	sao joao do balanceio	pa sao joao do balanceio	26.12	26122	controles	9	6	6	6	nao	nao	nao	nenhum	nao	888	nao se aplica	nao se aplica	nao	sg capilar	1	negativo		sim	0		negativo		0	no	assintomatico	8	8	8	8	8
2013-03-07	30dias	4			778	21	female	amazonia legal		linha principal	porto luiz I	pds gleba porto luiz	4.1	411	vizinho	5	21	.08	.08	sim	nao	nao	pesca/caca/dormerio	nao	888	nao se aplica	nao se aplica	nao	sg capilar	1	negativo		sim	0		negativo		0	no	assintomatico	8	8	8	8	8
02oct2130	180dias	16			1429	10	male	amazonia legal		do cafe	projeto 2 redencao	pa redencao	16.4	1641	vizinho	7	10	8	1	nao	nao	nao	nenhum	nao	888	nao se aplica	nao se aplica	nao	sg capilar	1	negativo		sim	0		negativo		0	no	assintomatico	8	8	8	8	8
29may2013	baseline	30			874	34	male	amazonia legal	mai	linha principal	porto luiz I	pds gleba porto luiz	30	3000	indice	8	34	7	7	nao	nao	nao	nenhum	sim	16	sim	sim	nao	sg capilar	1	negativo		sim	0		negativo		0	no	assintomatico	8	8	8	8	8
2013-06-24	30dias	26			1509	43	female	amazonia legal		linha 3	sao joao do balanceio	pa sao joao do balanceio	26.01	26102	controles	7	43	16	16	sim	nao	nao	pesca/caca/dormerio	sim	4	sim	sim	nao	sg capilar	1	negativo		sim	0		negativo		0	no	assintomatico	8	8	8	8	8
23apr2013	30dias	15			1159	12	male	amazonia legal		eletronica 2	reserva porto dias	pae porto dias	15.9	1592	controles	5	12	12	12	sim	nao	nao	pesca/caca/dormerio	sim	1	nao sabe/lembra	nao sabe/lembra	nao	sg capilar	1	negativo		sim	0		negativo		0	yes	sintomatico	0	1	0	0	0
07aug2013	180dias	2			383	68	male	amazonia legal		br 364	sao joao do balanceio	pa sao joao do balanceio	2.7	272	controles	6	68	.25	.25	nao	nao	nao	nenhum	sim	10	sim	sim	nao	sg capilar	1	negativo		sim	0		negativo		0	no	assintomatico	8	8	8	8	8
18may2013	60dias	15			997	8	male	amazonia legal		deus e pai	reserva porto dias	pae porto dias	15.5	1551	vizinho	5	8	.08	.08	nao	nao	nao	nenhum	sim	999	nao sabe/lembra	nao sabe/lembra	nao	sg capilar	1	negativo		sim	0		negativo		0		assintomatico	8	8	8	8	8
25may2013	60dias	16			261	45	male	extra amazonia		do cafe	projeto 2 redencao	pa redencao	16.1	1611	vizinho	4	39	10	10	nao	nao	nao	nenhum	sim	4	sim	sim	nao	sg capilar	1	negativo		sim	0		negativo		0		sintomatico	1	1	0	0	0
16aug2013	60dias	35			1041	12	male	amazonia legal		do renato	sto antonio peixoto	pa santo antonio peixoto	35.5	3551	vizinho	4	12	12	12	sim	nao	nao	pesca/caca/dormerio	sim	1	sim	nao	nao	sg capilar	1	negativo		sim	0		negativo		0		sintomatico	0	1	0	0	0
22dec2013	180dias	38			1932	62	male	extra amazonia		do bengala	orion	pa orion	38.7	3872	controles	2	40	26	26	sim	sim	sim	pesca/caca/dormerio	sim	1	nao sabe/lembra	nao sabe/lembra	nao	sg capilar	1	negativo		sim	0		negativo		0	no	assintomatico	8	8	8	8	8
19may2013	60dias	14			475	7	female	amazonia legal		linha 5	sto antonio peixoto	pa santo antonio peixoto	14.8	1482	controles	4	7	7	7	nao	nao	nao	nenhum	nao	888	nao se aplica	nao se aplica	nao	sg capilar	1	negativo		sim	0		negativo		0		assintomatico	8	8	8	8	8
2013-07-05	60dias	22			703	55	male	amazonia legal		do carleto	reserva porto dias	pae porto dias	22	2200	indice	11	55	55	25	sim	sim	sim	pesca/caca/dormerio	sim	3	sim	sim	nao	sg capilar	1	negativo		sim	0		negativo		0		assintomatico	8	8	8	8	8
29may2013	60dias	16			473	9	male	amazonia legal		quadra 27	projeto 2 redencao	pa redencao	16.01	16102	controles	5	9	3	3	nao	nao	nao	nenhum	nao	888	nao se aplica	nao se aplica	nao	sg capilar	1	negativo		sim	0		negativo		0		assintomatico	8	8	8	8	8
02dec2013	180dias	30			1918	21	female	amazonia legal		linha 2	orion	pa orion	30.7	3072	controles	3	21	.5	.5	nao	nao	nao	nenhum	nao	888	nao se aplica	nao se aplica	nao	sg capilar	1	negativo		sim	0		negativo		0	no	assintomatico	8	8	8	8	8
08apr2013	60dias	6			257	42	male	extra amazonia		linha 5	porto luiz I	pds gleba porto luiz	6.2	621	vizinho	3	33	6	6	sim	nao	sim	pesca/caca/dormerio	sim	6	sim	sim	nao	sg capilar	1	negativo		sim	0		negativo		0		assintomatico	8	8	8	8	8
20aug2013	180dias	9			1521	32	female	amazonia legal		do carlao	reserva porto dias	pae porto dias	9.9	992	controles	4	26	10	10	sim	sim	sim	pesca/caca/dormerio	sim	5	sim	sim	nao	sg capilar	1	negativo		sim	0		negativo		0	no	assintomatico	8	8	8	8	8
23may2013	baseline	28			838	9	female	amazonia legal	mai	campo novo	campo novo	pds gleba porto luiz	28.1	2811	vizinho	5	9	3	3	nao	nao	nao	nenhum	nao	888	nao se aplica	nao se aplica	nao	sg capilar	1	negativo		sim	0		negativo		0	no	assintomatico	8	8	8	8	8
2013-11-20	180dias	26			850	52	female	amazonia legal		br 364	sao joao do balanceio	pa sao joao do balanceio	26.3	2631	vizinho	3	52	30	30	sim	nao	nao	pesca/caca/dormerio	sim	3	sim	sim	nao	sg capilar	1	negativo		sim	0		negativo		0	no	assintomatico	8	8	8	8	8
2013-03-20	baseline	15			1112	19	male	amazonia legal	mar	eletronica 2	reserva porto dias	pae porto dias	15.6	1562	controles	7	17	1	1	sim	nao	nao	pesca/caca/dormerio	sim	1	nao sabe/lembra	nao sabe/lembra	nao	sg capilar	1	negativo		sim	0		negativo		0	yes	sintomatico	0	1	0	0	0
06may2013	60dias	9			1833	13	male	amazonia legal		do carlao	reserva porto dias	pae porto dias	9.8	982	controles	6	13	8	8	sim	sim	sim	pesca/caca/dormerio	sim	1	nao sabe/lembra	nao sabe/lembra	nao	sg capilar	1	negativo		sim	0		negativo		0		assintomatico	8	8	8	8	8
09may2013	60dias	12			678	45	female	amazonia legal		linha 5	porto luiz I	pds gleba porto luiz	12.2	1221	vizinho	5	45	5	5	nao	nao	nao	nenhum	sim	2	nao sabe/lembra	nao sabe/lembra	nao	sg capilar	1	negativo		sim	0		negativo		0		assintomatico	8	8	8	8	8
20may2013	baseline	25			1451	39	male	amazonia legal	mai	linha 3	orion	pa orion	25.9	2592	controles	6	39	11	11	nao	nao	nao	nenhum	nao	888	nao se aplica	nao se aplica	nao	sg capilar	1	negativo		sim	0		negativo		0	no	assintomatico	8	8	8	8	8
01dec2013	180dias	30			873	3	female	amazonia legal		linha 5	porto luiz I	pds gleba porto luiz	30	3000	indice	8	3	3	.67	nao	nao	nao	nenhum	nao	888	nao se aplica	nao se aplica	nao	sg capilar	1	negativo		sim	0		negativo		0	no	assintomatico	8	8	8	8	8
05aug2013	60dias	30			877	18	male	amazonia legal		linha 5	porto luiz I	pds gleba porto luiz	30.1	3011	vizinho	2	18	7	7	nao	nao	nao	nenhum	nao	888	nao se aplica	nao se aplica	nao	sg capilar	1	negativo		sim	0		negativo		0		assintomatico	8	8	8	8	8
2013-03-04	30dias	2			271	34	female	amazonia legal		br 364	sao joao do balanceio	pa sao joao do balanceio	2.3	231	vizinho	6	34	10	3	nao	nao	nao	nenhum	sim	10	sim	sim	nao	sg capilar	1	negativo		sim	0		negativo		0	yes	sintomatico	1	1	0	0	0
10may2013	60dias	12			406	33	female	amazonia legal		linha 6	sto antonio peixoto	pa santo antonio peixoto	12.9	1292	controles	4	33	8	8	nao	nao	nao	nenhum	sim	15	sim	sim	nao	sg capilar	1	negativo		sim	0		negativo		0		assintomatico	8	8	8	8	8
13aug2013	30dias	40			1822	5	male	amazonia legal		linha principal	porto luiz I	pds gleba porto luiz	40.01	40102	controles	4	5	5	5	nao	nao	nao	nenhum	nao	888	nao se aplica	nao se aplica	nao	sg capilar	1	negativo		sim	0		negativo		0	no	assintomatico	8	8	8	8	8
23oct2013	180dias	21			638	13	male	amazonia legal		linha 5	orion	pa orion	21.2	2121	vizinho	8	13	13	13	sim	nao	sim	pesca/caca/dormerio	nao	888	nao se aplica	nao se aplica	nao	sg capilar	1	negativo		sim	0		negativo		0	no	assintomatico	8	8	8	8	8
09aug2013	180dias	5			506	17	male	amazonia legal		do pele	sao joao do balanceio	pa sao joao do balanceio	5.6	562	controles	7	17	17	17	sim	nao	nao	pesca/caca/dormerio	nao	888	nao se aplica	nao se aplica	nao	sg capilar	1	negativo		sim	0		negativo		0	no	assintomatico	8	8	8	8	8
01apr2013	baseline	18			621	10	male	amazonia legal	abr	linha 5	porto luiz I	pds gleba porto luiz	18.2	1821	vizinho	7	10	6	6	nao	nao	nao	nenhum	nao	888	nao se aplica	nao se aplica	nao	sg capilar	1	negativo		sim	0		negativo		0	no	assintomatico	8	8	8	8	8
30apr2013	30dias	16			265	57	male	amazonia legal		do cafe	projeto 2 redencao	pa redencao	16.2	1621	vizinho	5	57	1	1	sim	sim	sim	pesca/caca/dormerio	sim	60	sim	sim	nao	sg capilar	1	negativo		sim	0		negativo		0	yes	sintomatico	0	0	0	0	0
08apr2013	60dias	2			50	53	female	extra amazonia		br 364	sao joao do balanceio	pa sao joao do balanceio	2.1	211	vizinho	4	53	10	8	nao	nao	nao	nenhum	sim	1	sim	nao	nao	sg capilar	1	negativo		sim	0		negativo		0		assintomatico	8	8	8	8	8
05sep2013	180dias	9			1751	14	female	amazonia legal		do carlao	reserva porto dias	pae porto dias	9.8	982	controles	6	14	14	7	sim	nao	nao	pesca/caca/dormerio	nao	888	nao se aplica	nao se aplica	nao	sg capilar	1	negativo		sim	0		negativo		0	no	assintomatico	8	8	8	8	8
2013-11-05	180dias	23			755	3	female	amazonia legal		linha principal	porto luiz I	pds gleba porto luiz	23.5	2351	vizinho	7	3	.42	.42	nao	nao	nao	nenhum	nao	888	nao se aplica	nao se aplica	nao	sg capilar	1	negativo		sim	0		negativo		0	no	assintomatico	8	8	8	8	8
12sep2013	180dias	12			669	8	female	amazonia legal		linha 5	porto luiz I	pds gleba porto luiz	12.4	1241	vizinho	6	8	.25	.25	nao	nao	nao	nenhum	nao	888	nao se aplica	nao se aplica	nao	sg capilar	1	negativo		sim	0		negativo		0	no	assintomatico	8	8	8	8	8
10aug2013	180dias	5			1051	44	male	amazonia legal		do pele	sao joao do balanceio	pa sao joao do balanceio	5.11	5112	controles	6	44	7	7	sim	sim	sim	pesca/caca/dormerio	nao	888	nao se aplica	nao se aplica	nao	sg capilar	1	negativo		sim	0		negativo		0	no	assintomatico	8	8	8	8	8
26may2013	60dias	16			1433	8	female	amazonia legal		do cafe	projeto 2 redencao	pa redencao	16.5	1651	vizinho	2	8	1	1	nao	nao	nao	nenhum	nao	888	nao se aplica	nao se aplica	nao	sg capilar	1	negativo		sim	0		negativo		0		assintomatico	8	8	8	8	8
09sep2013	180dias	10			941	26	female	amazonia legal		linha 5	porto luiz I	pds gleba porto luiz	10.1	1011	vizinho	8	26	.08	.08	sim	nao	nao	pesca/caca/dormerio	sim	2	sim	nao	nao	sg capilar	1	negativo		sim	0		negativo		0	no	assintomatico	8	8	8	8	8
2013-07-11	baseline	41			1581	56	female	amazonia legal	jul	dos posseiros	seringal triunfo	pa santo antonio peixoto	41.5	4151	vizinho	3	56	16	16	sim	sim	sim	pesca/caca/dormerio	nao	888	nao se aplica	nao se aplica	nao	sg capilar	1	negativo		sim	0		negativo		0	yes	sintomatico	1	1	0	0	0
18apr2013	baseline	21			627	14	male	extra amazonia	abr	linha 5	orion	pa orion	21	2100	indice	8	.58	.58	.58	sim	sim	sim	pesca/caca/dormerio	nao	888	nao se aplica	nao se aplica	nao	sg capilar	1	negativo		sim	0		negativo		0	no	assintomatico	8	8	8	8	8
12apr2013	60dias	6			432	24	female	amazonia legal		linha 6	sto antonio peixoto	pa santo antonio peixoto	6.9	692	controles	6	24	24	10	sim	nao	nao	pesca/caca/dormerio	nao	888	nao se aplica	nao se aplica	nao	sg capilar	1	negativo		sim	0		negativo		0		assintomatico	8	8	8	8	8
15may2013	60dias	20			575	2	female	amazonia legal		br 364	sto antonio peixoto	pa santo antonio peixoto	20.4	2041	vizinho	3	2	2	2	nao	nao	nao	nenhum	nao	888	nao se aplica	nao se aplica	nao	sg capilar	1	negativo		sim	0		negativo		0		assintomatico	8	8	8	8	8
08apr2013	60dias	6			430	37	male	amazonia legal		linha 6	sto antonio peixoto	pa santo antonio peixoto	6.9	692	controles	6	37	10	10	sim	sim	nao	pesca/caca/dormerio	sim	3	nao sabe/lembra	sim	nao	sg capilar	1	negativo		sim	0		negativo		0		assintomatico	8	8	8	8	8
08aug2013	60dias	33			1904	66	male	extra amazonia		do granada	pedro peixoto	pad pedro peixoto	33.6	3362	controles	4	33	18	18	nao	nao	nao	nenhum	sim	999	nao sabe/lembra	nao sabe/lembra	nao	sg capilar	1	negativo		sim	0		negativo		0		assintomatico	8	8	8	8	8
21may2013	baseline	26			852	57	male	amazonia legal	mai	br 364	sao joao do balanceio	pa sao joao do balanceio	26.4	2641	vizinho	2	57	40	40	sim	nao	sim	pesca/caca/dormerio	sim	10	sim	nao	nao	sg capilar	1	negativo		sim	0		negativo		0	no	assintomatico	8	8	8	8	8
2013-07-04	30dias	30			1921	18	female	amazonia legal		linha 2	orion	pa orion	30.8	3082	controles	2	18	3	3	nao	nao	nao	nenhum	nao	888	nao se aplica	nao se aplica	nao	sg capilar	1	negativo		sim	0		negativo		0	no	assintomatico	8	8	8	8	8
2013-07-29	60dias	27			1397	3	male	amazonia legal		linha 5	porto luiz I	pds gleba porto luiz	27.4	2741	vizinho	5	3	.5	.5	nao	nao	nao	nenhum	nao	888	nao se aplica	nao se aplica	nao	sg capilar	1	negativo		sim	0		negativo		0		assintomatico	8	8	8	8	8
24may2013	60dias	15			573	48	female	amazonia legal		eletronica 2	reserva porto dias	pae porto dias	15.8	1582	controles	3	64	24	18	sim	sim	nao	pesca/caca/dormerio	sim	15	sim	sim	nao	sg capilar	1	negativo		sim	0		negativo		0		assintomatico	8	8	8	8	8
19sep2013	180dias	14			762	9	male	amazonia legal		linha principal	porto luiz I	pds gleba porto luiz	14.2	1421	vizinho	4	9	.08	.08	sim	nao	nao	pesca/caca/dormerio	nao	888	nao se aplica	nao se aplica	nao	sg capilar	1	negativo		sim	0		negativo		0	no	assintomatico	8	8	8	8	8
2013-06-05	baseline	33			975	14	male	amazonia legal	jun	linha principal	porto luiz I	pds gleba porto luiz	33.3	3331	vizinho	4	14	2	2	sim	sim	sim	pesca/caca/dormerio	nao	888	nao se aplica	nao se aplica	nao	sg capilar	1	negativo		sim	0		negativo		0	no	assintomatico	8	8	8	8	8
15apr2013	60dias	7			606	13	female	amazonia legal		do carlao	reserva porto dias	pae porto dias	7.4	741	vizinho	5	13	13	13	nao	nao	nao	nenhum	nao	888	nao se aplica	nao se aplica	nao	sg capilar	1	negativo		sim	0		negativo		0		assintomatico	8	8	8	8	8
08apr2013	60dias	6			422	57	female	amazonia legal		linha 6	sto antonio peixoto	pa santo antonio peixoto	6.7	672	controles	5	57	40	4	nao	nao	nao	nenhum	nao	888	nao se aplica	nao se aplica	nao	sg capilar	1	negativo		sim	0		negativo		0		assintomatico	8	8	8	8	8
24may2013	60dias	15			1115	12	female	amazonia legal		eletronica 2	reserva porto dias	pae porto dias	15.6	1562	controles	6	12	8	8	nao	nao	nao	nenhum	sim	2	nao sabe/lembra	nao sabe/lembra	nao	sg capilar	1	negativo		sim	0		negativo		0		assintomatico	8	8	8	8	8
2013-06-27	baseline	36			1108	4	female	amazonia legal	jun	linha 2	porto luiz II	pds gleba porto luiz	36.3	3631	vizinho	2	4	.17	.17	nao	nao	nao	nenhum	nao	888	nao se aplica	nao se aplica	nao	sg capilar	1	negativo		sim	0		negativo		0	no	assintomatico	8	8	8	8	8
2013-03-06	30dias	4	index case		52	33	male	amazonia legal		linha principal	porto luiz I	pds gleba porto luiz	4	400	indice	6	33	.67	.67	nao	nao	nao	nenhum	sim	888	nao se aplica	nao se aplica	sim	sg capilar	1	negativo		sim	0		negativo		1	no	assintomatico	8	8	8	8	8
01dec2013	180dias	31			879	53	male	amazonia legal		do pele	reserva porto dias	pae porto dias	31	3100	indice	5	53	10	10	sim	nao	sim	pesca/caca/dormerio	nao	888	nao se aplica	nao se aplica	nao	sg capilar	1	negativo		sim	0		negativo		0	no	assintomatico	8	8	8	8	8
12apr2013	60dias	6			416	69	male	amazonia legal		linha 6	sto antonio peixoto	pa santo antonio peixoto	6.6	662	controles	5	69	45	12	nao	nao	nao	nenhum	sim	15	sim	sim	nao	sg capilar	1	negativo		sim	0		negativo		0		assintomatico	8	8	8	8	8
12apr2013	60dias	6			415	36	female	amazonia legal		linha 6	sto antonio peixoto	pa santo antonio peixoto	6.6	662	controles	5	36	2	2	nao	nao	nao	nenhum	sim	3	sim	nao	nao	sg capilar	1	negativo		sim	0		negativo		0		assintomatico	8	8	8	8	8
22may2013	30dias	21			650	14	female	amazonia legal		linha 5	orion	pa orion	21.5	2151	vizinho	5	14	14	14	nao	nao	nao	nenhum	sim	5	sim	sim	nao	sg capilar	1	negativo		sim	0		negativo		0	no	assintomatico	8	8	8	8	8
11feb2013	baseline	7			789	2	female	amazonia legal	fev	ramal do carlao	reserva porto dias	pae porto dias	7.5	751	vizinho	7	2	2	2	nao	nao	nao	nenhum	nao	888	nao se aplica	nao se aplica	nao	sg capilar	1	negativo		sim	0		negativo		0	no	assintomatico	8	8	8	8	8
10may2013	60dias	12			412	1.42	male	amazonia legal		linha 6	sto antonio peixoto	pa santo antonio peixoto	12.01	12102	controles	5	1.42	1.42	1.42	nao	nao	nao	nenhum	nao	888	nao se aplica	nao se aplica	nao	sg capilar	1	negativo		sim	0		negativo		0		assintomatico	8	8	8	8	8
05sep2013	60dias	37			1240	12	female	amazonia legal		nossa senhora rainha da paz	nossa sra rainha da paz	pa redencao	37.2	3721	vizinho	5	12	1	1	nao	nao	nao	nenhum	nao	888	nao se aplica	nao se aplica	nao	sg capilar	1	negativo		sim	0		negativo		0		assintomatico	8	8	8	8	8
2013-07-30	60dias	28			1887	73	male	extra amazonia		do bigode	pedro peixoto	pad pedro peixoto	28.8	2882	controles	2	33	28	28	sim	nao	nao	pesca/caca/dormerio	sim	15	sim	sim	nao	sg capilar	1	negativo		sim	0		negativo		0		assintomatico	8	8	8	8	8
19apr2013	60dias	8			212	34	female	extra amazonia		do pele	reserva porto dias	pae porto dias	8.4	841	vizinho	6	20	5	5	sim	nao	nao	pesca/caca/dormerio	sim	3	nao sabe/lembra	nao sabe/lembra	nao	sg capilar	1	negativo		sim	0		negativo		0		sintomatico	0	1	0	0	0
2013-07-11	baseline	41			1627	11	male	amazonia legal	jul	eletronica 1	sto antonio peixoto	pa santo antonio peixoto	41.9	4192	controles	6	11	11	6	sim	sim	sim	pesca/caca/dormerio	nao	888	nao se aplica	nao se aplica	nao	sg capilar	1	negativo		sim	0		negativo		0	no	assintomatico	8	8	8	8	8
15may2013	60dias	12			408	11	male	amazonia legal		linha 6	sto antonio peixoto	pa santo antonio peixoto	12.9	1292	controles	4	11	8	8	nao	nao	nao	nenhum	nao	888	nao se aplica	nao se aplica	nao	sg capilar	1	negativo		sim	0		negativo		0		assintomatico	8	8	8	8	8
08apr2013	60dias	6	index case		69	45	female	amazonia legal		linha 5	porto luiz I	pds gleba porto luiz	6	600	indice	5	45	1.25	1.25	sim	nao	nao	pesca/caca/dormerio	sim	2	sim	nao	sim	sg capilar	1	negativo		sim	0		negativo		0		sintomatico	1	1	0	0	0
11feb2013	baseline	5			502	72	female	extra amazonia	fev	do pele	sao joao do balanceio	pa sao joao do balanceio	5.6	562	controles	7	34	19	10	nao	nao	nao	nenhum	sim	1	nao sabe/lembra	nao sabe/lembra	nao	sg capilar	1	negativo		sim	0		negativo		0	no	assintomatico	8	8	8	8	8
2013-06-20	60dias	18			1647	16	male	amazonia legal		linha 1 floresta	sao joao do balanceio	pa sao joao do balanceio	18.7	1872	controles	7	16	10	10	sim	sim	sim	pesca/caca/dormerio	sim	10	sim	sim	nao	sg capilar	1	negativo		sim	0		negativo		0		assintomatico	8	8	8	8	8
06dec2013	180dias	33			1401	41	female	amazonia legal		linha principal	porto luiz I	pds gleba porto luiz	33.5	3351	vizinho	7	41	1.17	1.17	nao	nao	nao	nenhum	sim	2	sim	sim	nao	sg capilar	1	negativo		sim	0		negativo		0	yes	sintomatico	0	1	0	0	0
10may2013	60dias	12			402	58	male	amazonia legal		linha 6	sto antonio peixoto	pa santo antonio peixoto	12.7	1272	controles	2	58	40	19	nao	nao	nao	nenhum	sim	30	sim	sim	nao	sg capilar	1	negativo		sim	0		negativo		0		assintomatico	8	8	8	8	8
10may2013	60dias	12			401	42	female	amazonia legal		linha 6	sto antonio peixoto	pa santo antonio peixoto	12.7	1272	controles	2	42	19	14	sim	nao	nao	pesca/caca/dormerio	sim	5	nao sabe/lembra	nao sabe/lembra	nao	sg capilar	1	negativo		sim	0		negativo		0		assintomatico	8	8	8	8	8
2013-03-29	30dias	10	index case		268	52	male	amazonia legal		linha 5	porto luiz I	pds gleba porto luiz	10	1000	indice	2	52	1	1	sim	nao	nao	pesca/caca/dormerio	sim	2	nao	sim	sim	sg venoso	1	negativo		sim	0		negativo		1	no	assintomatico	8	8	8	8	8
09apr2013	60dias	7			788	9	female	amazonia legal		do carlao	reserva porto dias	pae porto dias	7.5	751	vizinho	7	9	2	2	nao	nao	nao	nenhum	nao	888	nao se aplica	nao se aplica	nao	sg capilar	1	negativo		sim	0		negativo		0		assintomatico	8	8	8	8	8
30may2013	30dias	21			1169	38	male	extra amazonia		linha 3	orion	pa orion	21.8	2182	controles	1	20	15	10	nao	nao	nao	nenhum	nao	888	nao se aplica	nao se aplica	nao	sg capilar	1	negativo		sim	0		negativo		0	no	assintomatico	8	8	8	8	8
2013-06-30	60dias	21			1085	52	female	amazonia legal		linha 5	orion	pa orion	21.7	2171	vizinho	3	52	8	8	nao	nao	nao	nenhum	sim	15	sim	sim	nao	sg capilar	1	negativo		sim	0		negativo		0		assintomatico	8	8	8	8	8
10may2013	60dias	10			396	12	male	amazonia legal		linha principal	sto antonio peixoto	pa santo antonio peixoto	10.7	1072	controles	5	12	5	5	sim	nao	nao	pesca/caca/dormerio	nao	888	nao se aplica	nao se aplica	nao	sg capilar	1	negativo		sim	0		negativo		0		assintomatico	8	8	8	8	8
2013-11-30	180dias	27			729	56	female	amazonia legal		linha 5	porto luiz I	pds gleba porto luiz	27	2700	indice	3	56	3	3	nao	nao	nao	nenhum	sim	3	sim	nao	nao	sg capilar	1	negativo		sim	0		negativo		0	no	assintomatico	8	8	8	8	8
14dec2013	180dias	39			1326	14	male	amazonia legal		linha 3	porto luiz II	pds gleba porto luiz	39.3	3931	vizinho	8	14	6	6	sim	nao	sim	pesca/caca/dormerio	nao	888	nao se aplica	nao se aplica	nao	sg capilar	1	negativo		sim	0		negativo		0	no	assintomatico	8	8	8	8	8
[truncated: 4,478 more rows]
