# Supplementary material for: Reactive Case Detection for Plasmodium vivax Malaria Elimination in Rural Amazonia
Source: PLoS Negl Trop Dis. 2016 Dec 12;10(12):e0005221. doi: 10.1371/journal.pntd.0005221 (PMC5179126; doi:10.1371/journal.pntd.0005221)
Supplement: S2 Database — (XLSX) [file pntd.0005221.s007.xlsx]

## Sheet: Database S2
visita	mes	caso	id	resultgota	parasite_pcr	localidade	Latitute	Longitude	dom	tipodom	msp1a1pb	pv327a1pb	ms16a1pb	genotipo	msp1a2pb	pv327a2pb	ms16a2pb	mista
60d	abr	1	1	positivo	2.862019	sao joao do balanceio	094715.1	665330.5	1	indice	190	204	276	15		208	189	sim
baseline	jan	1	1	positivo	165.6187	sao joao do balanceio	094715.1	665330.5	1	indice	205	216	255	81				nao
30d	mar	1	15	positivo	0	sao joao do balanceio	094708.9	665308.7	1.2	vizinho	109	208	129	7		216	123	sim
180d	ago	1	14	negativo	124.4688	sao joao do balanceio	094708.9	665308.7	1.2	vizinho	190	208	276	17				nao
60d	abr	1	14	positivo	1.828293	sao joao do balanceio	094708.9	665308.7	1.2	vizinho	190	220	276	19			156	sim
60d	abr	1	19	positivo	0	sao joao do balanceio	094649.9	665251.8	1.4	vizinho	205	204	123	52	190	200		sim
30d	mar	10	269	positivo	10.4229	porto luiz I	095921.3	665640.9	10	indice	205	204	255	56				nao
baseline	fev	10	268	positivo	22.9470	porto luiz I	095921.3	665640.9	10	indice	226	216	255	139	205			sim
180d	set	10	943	positivo	28.97817	porto luiz I	095850.4	665612.4	10.1	vizinho	205	216	255	81		228		sim
180d	set	10	942	positivo	2.179522	porto luiz I	095850.4	665612.4	10.1	vizinho	205	216	258	82		228		sim
60d	mai	10	334	positivo	201.6361	porto luiz I	095850.4	665612.4	10.1	vizinho	205	256	255	103	226			sim
60d	mai	10	1281	negativo	1.948051	porto luiz I	095850.4	665612.4	10.1	vizinho	226	216	255	139	205			sim
180d	set	10	334	positivo	10.51345	porto luiz I	095907.2	665623.9	10.2	vizinho	205	216	258	82	250			sim
30d	mar	10	368	positivo	3.173074	sto antonio peixoto	095107.7	665100.4	10.6	controles	205	252	174	96		268		sim
baseline	mar	11	284	positivo	38.6927	projeto 2 redencao	100716.3	670244.4	11	indice	205	216	204	79				nao
baseline	mar	11	553	negativo	1.547759	projeto 2 redencao	100732.7	670219.6	11.2	vizinho	208	208	300	112	202	220		sim
30d	abr	11	1754	negativo	1.759607	projeto 2 redencao	101242.1	670223.1	11.7	controles	205	208	237	67	202			sim
baseline	mar	12	280	positivo	184.5386	porto luiz I	095800.4	665506.4	12	indice	205	216	255	81	226			sim
baseline	mar	12	281	positivo	280.8754	porto luiz I	095800.4	665506.4	12	indice	205	216	255	81	229			sim
180d	set	12	281	negativo	3.46017	porto luiz I	095800.4	665506.4	12	indice	205	228	255	92		216	195	sim
30d	abr	12	280	positivo	4.46657	porto luiz I	095800.4	665506.4	12	indice	205	252	228	98				nao
baseline	mar	12	282	positivo	2.586743	porto luiz I	095800.4	665506.4	12	indice	226	216	255	139	205			sim
180d	set	12	1283	positivo	4.078236	porto luiz I	095802.4	665508.4	12.3	vizinho	217	204	303	129	151	172	252	sim
30d	abr	12	688	negativo	3.775471	porto luiz I	095744.8	665448.1	12.5	vizinho	205	204	300	60	202		174	sim
30d	abr	12	690	negativo	1.762459	porto luiz I	095744.8	665448.1	12.5	vizinho	205	208	174	64				nao
60d	mai	12	1662	negativo	26.92075	porto luiz I	095802.3	665503.1	12.6	vizinho	244	256	297	143	268			sim
180d	set	12	405	positivo	8.692168	sto antonio peixoto	095011.6	665001.7	12.9	controles	109	208	255	9				nao
baseline	mar	13	301	positivo	23.5078	sto antonio peixoto	095304.4	664931.4	13	indice	202	208	303	38		220		sim
baseline	mar	13	1558	negativo	1.561075	sto antonio peixoto	095304.4	664937.0	13.3	vizinho	205	208	129	62		220	126	sim
30d	abr	13	1592	negativo	2.631573	sto antonio peixoto	095311.0	664927.5	13.5	vizinho	205	208	174	64		216		sim
30d	abr	14	299	negativo	5.89595	porto luiz I	095935.5	665619.4	14	indice	205	204	174	54	202			sim
30d	abr	14	297	positivo	1.5625	porto luiz I	095935.5	665619.4	14	indice	205	208	174	64	202	216		sim
baseline	mar	14	296	negativo	13.2658	porto luiz I	095935.5	665619.4	14	indice	205	220	255	88			183	sim
30d	abr	14	300	positivo	3.1181	porto luiz I	095935.5	665619.4	14	indice	205	280	300	106	211		234	sim
30d	abr	14	451	negativo	2.474176	porto luiz I	095920.0	665604.2	14.3	vizinho	202	204	255	26	205	252		sim
baseline	mar	14	450	positivo	0	porto luiz I	095920.0	665604.2	14.3	vizinho	205	256	255	103	226		183	sim
180d	set	14	453	negativo	2.535842	porto luiz I	095922.3	665607.7	14.4	vizinho	205	216	255	81				nao
30d	abr	14	453	negativo	906.0971	porto luiz I	095922.3	665607.7	14.4	vizinho	205	216	255	81	226	205		sim
60d	mai	14	453	negativo	2.125611	porto luiz I	095922.3	665607.7	14.4	vizinho	205	220	255	88				nao
180d	set	14	134	negativo	1.647355	sto antonio peixoto	095117.9	665052.7	14.6	controles	109	204	204	6			177	sim
30d	abr	14	130	negativo	3.935931	sto antonio peixoto	095117.9	665052.7	14.6	controles	202	204	255	26	205			sim
30d	abr	14	127	positivo	5.643175	sto antonio peixoto	095117.9	665052.7	14.6	controles	205	216	273	83				nao
30d	abr	14	134	negativo	2.298721	sto antonio peixoto	095117.9	665052.7	14.6	controles	205	252	174	96				nao
180d	set	15	320	positivo	35.82175	reserva porto dias	100045.7	664856.7	15	indice	109	204	204	6			201	sim
baseline	mar	15	317	positivo	2.35367	reserva porto dias	100045.7	664856.7	15	indice	211	208	276	125	190		156	sim
180d	set	15	323	positivo	17.2951	reserva porto dias	100059.1	664855.1	15.1	vizinho	202	208	255	34		216		sim
60d	jun	15	323	positivo	5.36061	reserva porto dias	100059.1	664855.1	15.1	vizinho	202	208	276	37	199			sim
30d	abr	15	328	positivo	136.4813	reserva porto dias	100056.7	664849.9	15.3	vizinho	202	204	273	27	205			sim
180d	set	15	329	positivo	4.954725	reserva porto dias	100056.7	664849.9	15.3	vizinho	202	208	180	28			276	sim
60d	mai	15	330	positivo	30.24851	reserva porto dias	100056.7	664849.9	15.3	vizinho	202	208	189	29			276	sim
60d	mai	15	328	positivo	5.2481	reserva porto dias	100056.7	664849.9	15.3	vizinho	202	208	276	37	205	216	126	sim
60d	mai	15	331	positivo	14.07323	reserva porto dias	100056.7	664849.9	15.3	vizinho	202	220	255	45	247			sim
30d	abr	15	331	positivo	7.809126	reserva porto dias	100056.7	664849.9	15.3	vizinho	205	220	255	88				nao
30d	abr	15	330	positivo	2.98912	reserva porto dias	100056.7	664849.9	15.3	vizinho	205	280	174	105		204		sim
180d	set	15	328	negativo	37.89217	reserva porto dias	100056.7	664849.9	15.3	vizinho	217	248	303	135			207	sim
180d	set	15	331	positivo	130.4863	reserva porto dias	100056.7	664849.9	15.3	vizinho	220	252	207	137			303	sim
60d	mai	15	478	negativo	6.138279	reserva porto dias	100116.0	664825.7	15.4	vizinho	190	208	276	17				nao
baseline	mar	15	478	positivo	38.33239	reserva porto dias	100116.0	664825.7	15.4	vizinho	208	208	276	111	202			sim
baseline	mar	15	1160	negativo	1.536812	reserva porto dias	095408.8	664243.8	15.9	controles	205	208	126	61				nao
baseline	mar	16	244	negativo	3.32662	projeto 2 redencao	100503.1	670258.0	16	indice	202	208	276	37				nao
baseline	mar	16	243	positivo	1.61654	projeto 2 redencao	100503.1	670258.0	16	indice	205	216	255	81	226			sim
60d	mai	16	349	positivo	661.6096	projeto 2 redencao	100503.1	670258.0	16	indice	205	216	255	81			183	sim
180d	out	16	352	negativo	505.7835	projeto 2 redencao	100503.1	670258.0	16	indice	205	216	258	82				nao
30d	mai	16	471	negativo	8.037614	projeto 2 redencao	101102.9	670215.4	16.01	controles	205	204	255	56	202			sim
30d	abr	16	261	positivo	6.63241	projeto 2 redencao	100504.9	670258.9	16.1	vizinho	205	252	276	101				nao
baseline	mar	16	1428	negativo	1.737228	projeto 2 redencao	100502.9	670300.2	16.4	vizinho	205	208	297	70				nao
baseline	abr	16	1764	negativo	1.503775	projeto 2 redencao	100928.7	670220.1	16.6	controles	205	208	297	70	151			sim
baseline	abr	17	551	negativo	64.23933	porto luiz I	095805.8	665504.7	17	indice	205	220	255	88	226			sim
30d	mai	17	137	positivo	30.50041	sto antonio peixoto	095110.0	664924.2	17.6	controles	205	252	207	97				nao
30d	mai	17	152	positivo	176.9989	sto antonio peixoto	095055.7	664902.5	17.8	controles	205	212	174	72			156	sim
180d	out	17	190	negativo	888.6260	sto antonio peixoto	095029.5	664832.3	17.9	controles	202	208	261	35	247	228		sim
30d	mai	17	189	negativo	20.00422	sto antonio peixoto	095029.5	664832.3	17.9	controles	205	216	300	85	202		174	sim
30d	mai	17	190	positivo	17.42826	sto antonio peixoto	095029.5	664832.3	17.9	controles	205	252	126	94		268	111	sim
baseline	abr	18	87	positivo	611.754	porto luiz I	095835.2	665542.4	18	indice	205	208	126	61			111	sim
baseline	abr	18	88	positivo	0	porto luiz I	095835.2	665542.4	18	indice	205	208	126	61	211	216	111	sim
60d	jun	18	88	positivo	0	porto luiz I	095835.2	665542.4	18	indice	211	216	156	126	208			sim
180d	out	18	1782	positivo	10.50276	porto luiz I	095809.4	665548.2	18.1	vizinho	205	216	255	81		228		sim
180d	out	18	1806	positivo	5.83185	porto luiz I	095809.4	665548.2	18.1	vizinho	205	216	255	81		208		sim
baseline	abr	19	547	negativo	477.3633	porto luiz I	095813.1	665527.4	19	indice	205	216	255	81				nao
30d	mai	19	547	positivo	271.2346	porto luiz I	095813.1	665527.4	19	indice	205	320	255	107		232		sim
180d	out	19	542	negativo	1.54445	porto luiz I	095813.8	665516.9	19.2	vizinho	109	208	255	9		216		sim
baseline	abr	19	1990	negativo	1.649085	sao joao do balanceio	094945.9	665558.9	19.6	controles	205	216	129	76		208		sim
baseline	abr	19	1994	negativo	5.564344	sao joao do balanceio	094930.9	665603.3	19.8	controles	205	208	156	63		216		sim
baseline	abr	19	1996	negativo	5.779949	sao joao do balanceio	094923.7	665606.5	19.9	controles	190	208	300	18	205	216		sim
30d	mai	19	1996	negativo	2.863437	sao joao do balanceio	094923.7	665606.5	19.9	controles	205	252	174	96				nao
30d	mar	2	31	positivo	142.3066	sao joao do balanceio	095157.7	665448.5	2	indice	205	204	300	60			201	sim
180d	ago	2	30	negativo	15.85389	sao joao do balanceio	095157.7	665448.5	2	indice	205	208	300	71			255	sim
baseline	fev	2	30	positivo	157.1368	sao joao do balanceio	095157.7	665448.5	2	indice	208	300	300	123			174	sim
180d	ago	2	279	negativo	4.80954	sao joao do balanceio	095159.8	665454.0	2.2	vizinho	253	216	201	145	211		258	sim
30d	mai	20	565	positivo	0	sao joao do balanceio	094803.8	665059.1	20	indice	109	208	129	7	130	216		sim
180d	out	20	565	positivo	27.89375	sao joao do balanceio	094803.8	665059.1	20	indice	205	200	300	51	151			sim
baseline	abr	20	565	positivo	97.56204	sao joao do balanceio	094803.8	665059.1	20	indice	205	216	255	81				nao
60d	jun	20	565	positivo	2.428504	sao joao do balanceio	094803.8	665059.1	20	indice	211	204	123	124		252		sim
baseline	abr	21	625	positivo	115.6108	orion	100515.8	665410.1	21	indice	202	208	303	38				nao
baseline	abr	21	1083	negativo	19.15543	orion	100515.8	665410.1	21	indice	205	208	255	68		216		sim
30d	mai	21	625	positivo	6.287007	orion	100515.8	665410.1	21	indice	217	276	174	136				nao
30d	mai	21	1183	negativo	3.1223	orion	100629.2	665904.3	21.01	controles	205	252	234	99				nao
30d	mai	21	1186	negativo	4.886863	orion	100629.3	665902.9	21.11	controles	205	252	300	102		268	174	sim
baseline	abr	22	704	positivo	2.493534	reserva porto dias	095726.8	664314.0	22	indice	202	216	249	42	205			sim
baseline	abr	22	708	negativo	2.401418	reserva porto dias	095726.8	664314.0	22	indice	208	208	300	112	202		174	sim
baseline	abr	22	712	negativo	16000.44	reserva porto dias	095726.8	664314.0	22	indice	241	228	264	142	217		156	sim
baseline	abr	22	719	negativo	1.70105	reserva porto dias	095658.2	664410.0	22.1	vizinho	208	208	300	112	205	216	255	sim
baseline	abr	22	725	negativo	1.754378	reserva porto dias	095814.4	664305.3	22.3	vizinho	205	208	300	71	211	216	174	sim
baseline	mai	23	738	negativo	1.994827	porto luiz I	095947.7	665633.5	23	indice	202	208	234	32	205	216		sim
180d	nov	23	737	negativo	5.981128	porto luiz I	095947.7	665633.5	23	indice	205	216	255	81		208		sim
baseline	mai	23	737	negativo	119.7501	porto luiz I	095947.7	665633.5	23	indice	205	216	255	81				nao
baseline	mai	23	736	positivo	3.07211	porto luiz I	095943.8	665638.0	23.3	vizinho	205	208	126	61				nao
baseline	mai	23	734	positivo	2.450413	porto luiz I	095943.8	665638.0	23.3	vizinho	217	216	126	132		208		sim
180d	nov	23	748	negativo	2.980641	porto luiz I	095944.5	665630.5	23.4	vizinho	205	208	204	65	151	212		sim
baseline	mai	23	748	negativo	1.674742	porto luiz I	095944.5	665630.5	23.4	vizinho	205	216	255	81	202			sim
baseline	mai	23	756	negativo	1.64125	porto luiz I	095939.9	665634.0	23.5	vizinho	205	204	264	57				nao
baseline	mai	23	1952	negativo	4.690584	orion	100410.1	670041.5	23.8	controles	208	216	174	114	202			sim
baseline	mai	24	800	positivo	2418.6350	porto luiz I	095842.2	665507.1	24	indice	205	216	255	81	226			sim
180d	nov	24	800	negativo	52.71107	porto luiz I	095842.2	665507.1	24	indice	205	216	258	82				nao
baseline	mai	24	909	negativo	16.75208	porto luiz I	095848.2	665516.6	24.3	vizinho	208	220	126	117		216		sim
baseline	mai	24	1494	negativo	1.774369	orion	100633.3	665724.4	24.6	controles	106	228	300	5		256		sim
30d	jun	24	1494	negativo	4.228846	orion	100633.3	665724.4	24.6	controles	190	280	177	20	205	252	273	sim
baseline	mai	24	1493	negativo	1.95764	orion	100633.3	665724.4	24.6	controles	205	208	126	61	151			sim
baseline	mai	24	1491	positivo	1.971987	orion	100633.3	665724.4	24.6	controles	205	208	300	71	151		174	sim
30d	jun	24	1487	negativo	10.16584	orion	100629.4	665730.3	24.9	controles	205	204	255	56		252		sim
30d	jun	24	1488	negativo	6.678236	orion	100629.4	665730.3	24.9	controles	208	216	276	116				nao
30d	jun	24	1489	negativo	6.874494	orion	100629.4	665730.3	24.9	controles	208	284	276	122	202	252		sim
baseline	mai	25	821	positivo	78.6889	campo novo	100036.5	665601.6	25	indice	205	216	258	82				nao
baseline	mai	25	1287	negativo	6.850664	orion	100638.9	665708.7	25.01	controles	208	232	174	119		208	153	sim
30d	jun	25	1453	negativo	2.14577	orion	100632.2	665713.1	25.9	controles	205	216	234	80			174	sim
baseline	mai	26	841	positivo	3.326617	sao joao do balanceio	094715.2	664952.3	26	indice	202	208	243	33				nao
30d	jun	26	841	negativo	6.941715	sao joao do balanceio	094715.2	664952.3	26	indice	202	212	276	40				nao
baseline	mai	26	847	negativo	2.021222	sao joao do balanceio	094625.9	664856.3	26.1	vizinho	205	208	174	64	211			sim
baseline	mai	26	855	negativo	2.564987	sao joao do balanceio	094715.5	664952.6	26.5	vizinho	205	208	126	61	208			sim
baseline	mai	27	732	positivo	2.141555	porto luiz I	095837.2	665552.4	27	indice	205	208	300	71	151	216	198	sim
60d	jul	27	857	positivo	2.172583	porto luiz I	095837.2	665552.4	27	indice	205	216	255	81		228	198	sim
baseline	mai	27	857	negativo	288.1648	porto luiz I	095837.2	665552.4	27	indice	205	216	255	81			183	sim
180d	nov	27	1059	positivo	2.916168	porto luiz I	095826.4	665532.8	27.1	vizinho	106	208	129	2		152	135	sim
180d	nov	27	1343	positivo	2.227092	porto luiz I	095803.3	665551.2	27.2	vizinho	292	208	198	146	208	232		sim
30d	jun	27	1393	negativo	0	porto luiz I	095913.1	665632.5	27.3	vizinho	106	208	129	2	124			sim
180d	nov	27	1393	positivo	1.77397	porto luiz I	095913.1	665632.5	27.3	vizinho	205	228	255	91		216		sim
30d	jun	27	1398	negativo	3.990454	porto luiz I	095828.6	665539.9	27.4	vizinho	205	204	126	53	151	252		sim
60d	jul	27	1398	negativo	2.781194	porto luiz I	095828.6	665539.9	27.4	vizinho	205	216	255	81				nao
baseline	mai	27	1297	negativo	60.37325	gleba cumaru	094820.5	665857.2	27.7	controles	205	208	126	61	151		129	sim
60d	jul	28	93	negativo	1571.519	campo novo	100013.6	665537.6	28	indice	205	216	255	81				nao
baseline	mai	28	93	positivo	38.13152	campo novo	100013.6	665537.6	28	indice	205	220	255	88			183	sim
30d	jun	28	838	negativo	2.307697	campo novo	095947.4	665515.7	28.1	vizinho	202	204	255	26	205	252		sim
30d	jun	28	836	negativo	2.550858	campo novo	095947.4	665515.7	28.1	vizinho	205	216	174	78			300	sim
30d	jun	29	818	negativo	23.4857	porto luiz I	095842.1	665514.1	29	indice	205	216	234	80	202			sim
baseline	mai	29	817	positivo	1025.2070	porto luiz I	095842.1	665514.1	29	indice	217	212	255	131	238		183	sim
30d	jul	29	1380	negativo	5.01196	gleba cumaru	094905.6	670141.5	29.8	controles	205	216	258	82				nao
60d	abr	3	34	negativo	138.1364	porto luiz I	095936.1	665605.9	3	indice	205	204	126	53	151	152		sim
30d	mar	3	36	negativo	29.25501	porto luiz I	095936.1	665605.9	3	indice	205	216	255	81				nao
baseline	fev	3	36	negativo	4.2345	porto luiz I	095936.1	665605.9	3	indice	205	216	255	81				nao
baseline	fev	3	37	positivo	10.91356	porto luiz I	095936.1	665605.9	3	indice	205	216	255	81			183	sim
60d	abr	3	36	positivo	210.8507	porto luiz I	095936.1	665605.9	3	indice	205	220	255	88				nao
baseline	fev	3	34	positivo	298.9544	porto luiz I	095936.1	665605.9	3	indice	235	208	276	141	190			sim
180d	ago	3	67	positivo	24.13487	porto luiz I	095850.7	665601.7	3.1	vizinho	205	216	255	81			183	sim
60d	abr	3	66	negativo	519.5898	porto luiz I	095850.7	665601.7	3.1	vizinho	205	252	126	94	190	204		sim
30d	mar	3	1447	negativo	5.770283	sao joao do balanceio	095357.2	665341.7	3.12	controles	202	280	255	49	205			sim
baseline	fev	3	63	positivo	0	porto luiz I	095846.2	665558.8	3.2	vizinho	109	208	267	10	130			sim
60d	abr	3	238	positivo	10.67962	porto luiz I	095843.5	665608.8	3.3	vizinho	205	216	255	81				nao
30d	mar	3	45	positivo	9.712809	porto luiz I	095906.9	665626.1	3.4	vizinho	202	216	255	43	205			sim
60d	abr	3	47	negativo	202.1294	porto luiz I	095906.9	665626.1	3.4	vizinho	205	216	171	77	250		255	sim
180d	ago	3	47	negativo	104.9854	porto luiz I	095906.9	665626.1	3.4	vizinho	205	216	258	82	151			sim
180d	ago	3	1653	negativo	0	porto luiz I	095840.5	665551.0	3.5	vizinho	106	208	204	3				nao
60d	abr	3	110	negativo	0	porto luiz I	095840.5	665551.0	3.5	vizinho	208	240	183	120		200	174	sim
30d	mar	3	517	positivo	13.2837	sao joao do balanceio	095416.7	665328.0	3.7	controles	205	208	174	64			246	sim
30d	mar	3	522	positivo	47.55965	sao joao do balanceio	095359.0	665347.0	3.8	controles	205	216	174	78		208		sim
30d	jul	30	869	positivo	280.7172	porto luiz I	100006.7	665702.3	30	indice	205	204	255	56	202	216		sim
60d	ago	30	868	negativo	5.618559	porto luiz I	100006.7	665702.3	30	indice	205	216	255	81		208	123	sim
baseline	mai	30	868	positivo	1844.2990	porto luiz I	100006.7	665702.3	30	indice	205	216	255	81				nao
180d	dez	30	869	positivo	4.902348	porto luiz I	100006.7	665702.3	30	indice	205	216	255	81				nao
60d	ago	30	869	positivo	2.909822	porto luiz I	100006.7	665702.3	30	indice	205	216	255	81				nao
baseline	jun	30	1928	negativo	2.280153	orion	100506.6	665610.0	30.11	controles	205	208	126	61	211			sim
baseline	jun	30	1926	positivo	3.689219	orion	100506.6	665610.0	30.11	controles	205	208	129	62	151	216	111	sim
30d	jul	30	1928	negativo	3.32367	orion	100506.6	665610.0	30.11	controles	205	252	156	95	211		174	sim
baseline	mai	30	919	negativo	2.900095	porto luiz I	100009.2	665710.1	30.2	vizinho	205	208	126	61				nao
baseline	mai	30	915	negativo	2.265294	porto luiz I	100009.2	665710.1	30.2	vizinho	205	208	174	64				nao
baseline	jun	30	914	negativo	3.350703	porto luiz I	100009.2	665710.1	30.2	vizinho	205	208	297	70		216		sim
baseline	jun	30	918	negativo	1.761709	porto luiz I	100009.2	665710.1	30.2	vizinho	205	208	297	70	151		174	sim
baseline	mai	30	913	negativo	5.170087	porto luiz I	100009.2	665710.1	30.2	vizinho	208	208	174	110				nao
180d	dez	30	921	negativo	4.149255	porto luiz I	095956.4	665652.3	30.3	vizinho	106	208	204	3		192		sim
baseline	mai	30	921	negativo	2.693864	porto luiz I	095956.4	665652.3	30.3	vizinho	217	216	174	133				nao
60d	ago	30	1539	negativo	0	porto luiz I	095953.6	665642.0	30.5	vizinho	205	204	123	52	190			sim
30d	jul	30	1538	negativo	7.667732	porto luiz I	095953.6	665642.0	30.5	vizinho	205	216	174	78			156	sim
30d	jul	30	1539	negativo	15.77715	porto luiz I	095953.6	665642.0	30.5	vizinho	205	252	276	101				nao
baseline	jun	30	1920	positivo	4.211815	orion	100431.3	665705.5	30.7	controles	190	340	138	21		360		sim
baseline	jun	30	1919	negativo	3.603496	orion	100431.3	665705.5	30.7	controles	208	208	174	110				nao
30d	jul	31	878	positivo	0	reserva porto dias	095715.2	664720.3	31	indice	106	208	129	2	124			sim
60d	ago	31	881	positivo	14.46262	reserva porto dias	095715.2	664720.3	31	indice	202	208	207	30	256		303	sim
baseline	mai	31	878	positivo	156.3687	reserva porto dias	095715.2	664720.3	31	indice	217	228	264	134			156	sim
30d	jul	31	881	positivo	3035.3150	reserva porto dias	095715.2	664720.3	31	indice	226	204	303	138	205	226		sim
baseline	jun	31	1211	positivo	6.093505	reserva porto dias	095449.2	663929.3	31.01	controles	205	208	300	71				nao
60d	ago	31	884	positivo	13.79686	reserva porto dias	095706.0	664724.0	31.1	vizinho	202	208	207	30			201	sim
180d	dez	31	884	negativo	1637.301	reserva porto dias	095706.0	664724.0	31.1	vizinho	202	208	303	38				nao
180d	dez	31	883	negativo	22.45223	reserva porto dias	095706.0	664724.0	31.1	vizinho	205	216	255	81				nao
baseline	jun	32	922	positivo	94.09612	orion	100738.6	665559.9	32	indice	205	216	255	81				nao
baseline	jun	32	924	negativo	2.568251	orion	100737.2	665557.5	32.1	vizinho	205	208	300	71		216		sim
30d	jul	32	925	negativo	2.265728	orion	100737.2	665557.5	32.1	vizinho	205	252	174	96				nao
30d	jul	32	934	negativo	3.529607	orion	100802.2	665625.9	32.3	vizinho	205	208	267	69	190			sim
baseline	jun	32	933	negativo	2.386265	orion	100802.2	665625.9	32.3	vizinho	208	208	129	109				nao
180d	dez	32	1480	negativo	64.41632	orion	100735.3	665630.4	32.5	vizinho	205	208	204	65	211			sim
180d	dez	32	1165	negativo	1.573299	orion	100628.8	665846.1	32.7	controles	151	208	171	13	244		204	sim
180d	dez	32	1164	negativo	1.820224	orion	100632.3	665842.1	32.8	controles	205	208	255	68		216		sim
baseline	jun	32	1163	negativo	7.258766	orion	100632.3	665842.1	32.8	controles	208	208	129	109		216		sim
180d	dez	32	1172	negativo	42.12342	orion	100632.6	665839.8	32.9	controles	106	208	204	3		216		sim
30d	jul	32	1179	negativo	3.104475	orion	100632.6	665839.8	32.9	controles	202	204	204	25	208			sim
30d	jul	32	1177	negativo	21.66752	orion	100632.6	665839.8	32.9	controles	205	208	276	69	202			sim
30d	jul	33	949	negativo	3.866891	porto luiz I	095838.2	665502.3	33	indice	190	208	276	17		216	192	sim
baseline	jun	33	946	positivo	1914.4610	porto luiz I	095838.2	665502.3	33	indice	226	216	255	139	205			sim
baseline	jun	33	1917	negativo	1.598163	pedro peixoto	095539.7	670339.9	33.01	controles	208	216	129	113	151	208		sim
30d	jul	33	967	negativo	5.042263	porto luiz I	095814.7	665438.3	33.2	vizinho	205	208	234	66	202			sim
30d	jul	33	968	negativo	40.37033	porto luiz I	095814.7	665438.3	33.2	vizinho	205	212	255	73				nao
baseline	jun	33	973	negativo	2.45722	porto luiz I	095810.9	665429.1	33.3	vizinho	205	216	255	81	151			sim
baseline	jun	33	1910	negativo	4.003981	pedro peixoto	095634.9	670314.4	33.8	controles	205	208	297	70		216		sim
60d	ago	34	2004	positivo	12.05146	porto luiz II	100025.0	665645.4	34	indice	199	228	255	23			216	sim
60d	ago	34	2002	positivo	2.781194	porto luiz II	100025.0	665645.4	34	indice	205	216	126	75	130		114	sim
baseline	jun	34	2004	negativo	18.92397	porto luiz II	100025.0	665645.4	34	indice	205	216	255	81		204		sim
baseline	jun	35	1025	negativo	5.585743	sto antonio peixoto	095053.9	664732.9	35	indice	202	208	303	38				nao
baseline	jun	35	1024	positivo	1449.654	sto antonio peixoto	095053.9	664732.9	35	indice	205	216	255	81		204		sim
30d	jul	35	1025	negativo	2.083959	sto antonio peixoto	095053.9	664732.9	35	indice	205	216	276	84				nao
30d	jul	35	1600	positivo	9.987291	sto antonio peixoto	095053.9	664732.9	35	indice	208	252	237	121	202			sim
180d	dez	36	1096	negativo	3.701146	porto luiz II	100052.2	665719.7	36	indice	106	208	204	3			177	sim
30d	jul	36	1098	negativo	16.20119	porto luiz II	100052.2	665719.7	36	indice	190	208	276	17	211			sim
baseline	jun	36	1098	positivo	244.6324	porto luiz II	100052.2	665719.7	36	indice	205	216	255	81		204		sim
baseline	jun	36	1099	negativo	283.9919	porto luiz II	100052.2	665719.7	36	indice	235	208	276	141	190	216	156	sim
30d	jul	36	696	positivo	2.961995	porto luiz I	095751.1	665451.2	36.11	controles	202	216	255	43	205			sim
60d	set	37	1226	positivo	0	nossa sra rainha da paz	100420.6	670342.0	37	indice	205	204	189	55	151	252	210	sim
baseline	jul	37	1975	negativo	2.983099	projeto redencao	100020.4	670214.8	37.01	controles	205	216	129	76	151	208	123	sim
baseline	jul	37	1978	negativo	2.521902	projeto redencao	100018.9	670214.2	37.11	controles	205	216	300	85	211			sim
baseline	jul	37	1976	negativo	6.751256	projeto redencao	100018.9	670214.2	37.11	controles	211	216	255	128		208		sim
baseline	jul	37	1966	negativo	2.365146	projeto redencao	100020.4	670214.8	37.7	controles	151	216	126	14	208			sim
baseline	jul	37	1968	negativo	3.442767	projeto redencao	100020.4	670214.8	37.7	controles	205	216	276	84	202			sim
baseline	jul	37	1964	negativo	1.507946	projeto redencao	100020.4	670214.8	37.7	controles	205	216	300	85	151		297	sim
baseline	jul	37	1969	negativo	5.031164	projeto redencao	100023.1	670216.5	37.8	controles	205	208	255	68				nao
baseline	jul	37	1971	negativo	4.349479	projeto redencao	100023.1	670216.5	37.8	controles	208	208	126	108		216		sim
baseline	jul	37	1972	negativo	6.027386	projeto redencao	100021.1	670215.3	37.9	controles	208	208	126	108				nao
30d	ago	38	1261	positivo	3.495102	orion	100655.6	665546.2	38	indice	205	208	276	69	202	216		sim
baseline	jul	38	1261	positivo	321.320	orion	100655.6	665546.2	38	indice	235	208	276	141	190	188		sim
30d	ago	39	1309	negativo	2.745847	porto luiz II	100041.9	665619.4	39	indice	205	208	174	64				nao
baseline	jul	39	1310	negativo	3.060577	porto luiz II	100041.9	665619.4	39	indice	205	208	276	69		216		sim
baseline	jul	39	1312	negativo	6.061915	porto luiz II	100041.9	665619.4	39	indice	208	216	234	115	151	208	276	sim
baseline	jul	39	1309	positivo	118.6381	porto luiz II	100041.9	665619.4	39	indice	208	228	177	118	229	208	183	sim
baseline	jul	39	1315	negativo	2.343356	porto luiz II	100044.7	665622.9	39.1	vizinho	205	208	300	71	151	216	174	sim
baseline	jul	39	1320	negativo	2.9726	porto luiz II	100051.9	665634.4	39.2	vizinho	205	208	126	61	151	216		sim
baseline	jul	39	1321	negativo	3.093476	porto luiz II	100051.9	665634.4	39.2	vizinho	205	208	126	61		216		sim
baseline	jul	39	1319	negativo	4.586917	porto luiz II	100051.9	665634.4	39.2	vizinho	205	216	126	75	151	208		sim
baseline	jul	39	1318	negativo	1.51349	porto luiz II	100051.9	665634.4	39.2	vizinho	205	220	300	89	151			sim
baseline	jul	39	1325	negativo	1.511842	porto luiz II	100056.1	665639.0	39.3	vizinho	205	204	300	60		268		sim
baseline	jul	39	1324	negativo	4.464458	porto luiz II	100056.1	665639.0	39.3	vizinho	205	208	234	66	151			nao
baseline	jul	39	1322	negativo	4.4946	porto luiz II	100056.1	665639.0	39.3	vizinho	205	208	297	70	151			sim
baseline	jul	39	1326	negativo	2.077761	porto luiz II	100056.1	665639.0	39.3	vizinho	205	208	297	70	151			sim
baseline	jul	39	1323	negativo	5.81845	porto luiz II	100056.1	665639.0	39.3	vizinho	208	208	300	112	151			sim
30d	ago	39	1716	negativo	2.377089	orion	100419.1	670053.3	39.6	controles	205	216	258	82				nao
180d	ago	4	52	positivo	2.746301	porto luiz I	095859.4	665535.0	4	indice	106	208	255	4	205			sim
180d	ago	4	53	negativo	1.606983	porto luiz I	095859.4	665535.0	4	indice	106	208	255	4	217			sim
30d	mar	4	57	negativo	30.389	porto luiz I	095859.4	665535.0	4	vizinho	205	208	174	64	202	216		sim
60d	abr	4	52	positivo	26.30386	porto luiz I	095859.4	665535.0	4	indice	205	216	255	81		228		sim
baseline	fev	4	52	positivo	340.9931	porto luiz I	095859.4	665535.0	4	indice	205	216	258	82				nao
60d	abr	4	53	negativo	16.57927	porto luiz I	095859.4	665535.0	4	indice	205	228	198	90	271	216	252	sim
30d	mar	4	510	negativo	6.369781	sao joao do balanceio	095424.0	665313.7	4.01	controles	208	208	174	110	202	216		sim
baseline	fev	4	511	negativo	2.987552	sao joao do balanceio	095424.0	665313.7	4.01	controles	211	216	174	127			198	sim
180d	ago	4	439	negativo	34.52514	porto luiz I	095901.1	665529.5	4.3	vizinho	109	204	204	6		268	192	sim
60d	abr	4	435	negativo	3.117485	porto luiz I	095853.3	665534.2	4.4	vizinho	202	208	189	29			276	sim
30d	mar	4	435	negativo	1.749231	porto luiz I	095853.3	665534.2	4.4	vizinho	208	208	300	112	205	216	174	sim
30d	mar	4	56	positivo	177.7359	porto luiz I	095902.7	665543.3	4.5	vizinho	205	208	174	64				nao
30d	mar	4	514	negativo	56.08195	sao joao do balanceio	095422.1	665322.2	4.7	controles	205	216	255	81	202			sim
30d	mar	4	486	negativo	5.961679	sao joao do balanceio	095423.1	665324.9	4.8	controles	205	204	300	60	202		174	sim
180d	ago	4	500	negativo	1.818239	sao joao do balanceio	095432.8	665303.6	4.9	controles	109	208	201	8				nao
60d	set	40	1353	negativo	0	porto luiz I	095913.5	665545.2	40	indice	205	204	123	52	151	252		sim
baseline	jul	40	1348	positivo	11.01415	porto luiz I	095913.5	665545.2	40	indice	205	208	126	61	151			sim
60d	set	40	1350	positivo	6.174573	porto luiz I	095913.5	665545.2	40	indice	205	216	255	81			213	sim
baseline	jul	40	1350	positivo	182.0378	porto luiz I	095913.5	665545.2	40	indice	205	216	255	81			183	sim
30d	ago	40	1358	negativo	118.0378	porto luiz I	095905.1	665538.5	40.2	vizinho	205	216	255	81				nao
30d	ago	40	1366	negativo	7.747534	porto luiz I	095917.1	665553.8	40.4	vizinho	205	216	126	75	151	204	111	sim
30d	ago	40	1660	negativo	7.378557	porto luiz I	095925.3	665547.6	40.5	vizinho	202	280	174	48	205	252	201	sim
30d	ago	40	1537	negativo	12.78883	porto luiz I	095925.3	665547.6	40.5	vizinho	205	252	174	96		280	198	sim
baseline	jul	40	1817	negativo	2.040686	porto luiz I	100002.6	665911.8	40.9	controles	205	208	276	69	151	220	156	sim
30d	jul	41	1564	positivo	2.362381	sto antonio peixoto	095323.5	664751.8	41	indice	202	204	126	24	205			sim
30d	jul	41	1561	positivo	56.5896	sto antonio peixoto	095323.5	664751.8	41	indice	202	204	273	27	226	226	228	sim
baseline	jul	41	1561	positivo	1061.096	seringal triunfo	095323.5	664751.8	41	indice	202	208	273	27		204	228	sim
180d	dez	41	1562	negativo	2.041052	seringal triunfo	095323.5	664751.8	41	indice	205	216	273	83		228		sim
30d	jul	41	1573	negativo	274.7875	sto antonio peixoto	095256.8	664756.4	41.2	vizinho	205	208	174	64		216	156	sim
baseline	fev	5	42	positivo	3.00696	porto luiz I	095841.5	665557.0	5	indice	205	208	255	68	202	220		sim
baseline	fev	5	38	positivo	369.1951	porto luiz I	095841.5	665557.0	5	indice	205	216	255	81				nao
180d	ago	5	42	positivo	15.37159	porto luiz I	095841.5	665557.0	5	indice	205	216	255	81				nao
baseline	fev	5	1050	negativo	2.051386	sao joao do balanceio	095448.3	665250.4	5.11	controles	205	204	276	59	151	184		sim
180d	ago	5	1652	negativo	955.7943	porto luiz I	095828.4	665543.5	5.2	vizinho	205	216	255	81	250			sim
30d	mar	5	78	negativo	6.148579	porto luiz I	095828.4	665543.5	5.2	vizinho	205	252	234	99			255	sim
60d	abr	5	92	positivo	8.631566	porto luiz I	095828.4	665543.5	5.2	vizinho	250	216	255	144	205			sim
30d	mar	5	82	negativo	0	porto luiz I	095838.2	665541.9	5.3	vizinho	124	208	129	12	106	216	111	sim
60d	abr	5	84	positivo	192.4491	porto luiz I	095838.2	665541.9	5.3	vizinho	205	216	255	81				nao
60d	abr	5	81	positivo	3.89478	porto luiz I	095838.2	665541.9	5.3	vizinho	205	220	246	87		152	255	sim
180d	ago	5	92	positivo	27.02603	porto luiz I	095837.9	665542.6	5.4	vizinho	205	216	255	81		228		sim
30d	mar	5	92	positivo	4.286045	porto luiz I	095837.9	665542.6	5.4	vizinho	205	216	255	81				nao
30d	mar	5	105	positivo	55.35149	porto luiz I	095819.4	665533.7	5.5	vizinho	205	216	255	81				nao
60d	abr	5	105	positivo	17.10671	porto luiz I	095819.4	665533.7	5.5	vizinho	205	216	255	81	202	224	165	sim
30d	mar	5	106	negativo	13.83482	porto luiz I	095819.4	665533.7	5.5	vizinho	205	216	255	81				nao
30d	mar	5	508	positivo	1.842007	sao joao do balanceio	095427.9	665315.7	5.6	controles	205	252	174	96			201	sim
180d	ago	5	502	positivo	284.0677	sao joao do balanceio	095429.5	665314.9	5.7	controles	109	216	237	11		228		sim
180d	ago	6	72	positivo	331.2705	porto luiz I	095853.6	665607.4	6	indice	202	224	258	46		216		sim
60d	abr	6	70	positivo	99.00143	porto luiz I	095853.6	665607.4	6	indice	205	208	255	68		216	183	sim
baseline	fev	6	71	positivo	4.488679	porto luiz I	095853.6	665607.4	6	indice	205	208	297	70	151	216	300	sim
180d	ago	6	68	positivo	5.200204	porto luiz I	095853.6	665607.4	6	indice	205	216	126	75		228		sim
30d	mar	6	71	positivo	14.8653	porto luiz I	095853.6	665607.4	6	indice	205	216	234	80				nao
baseline	fev	6	69	positivo	193.4668	porto luiz I	095853.6	665607.4	6	indice	205	216	255	81				nao
180d	ago	6	70	positivo	483.8292	porto luiz I	095853.6	665607.4	6	indice	205	216	255	81				nao
30d	mar	6	70	positivo	6.12304	porto luiz I	095853.6	665607.4	6	indice	205	216	255	81		204		sim
60d	abr	6	72	negativo	13.16978	porto luiz I	095853.6	665607.4	6	indice	205	236	258	93		228		sim
60d	abr	6	71	positivo	8.700427	porto luiz I	095853.6	665607.4	6	indice	226	236	204	140				nao
60d	abr	6	467	positivo	2.400358	sto antonio peixoto	095004.0	664940.6	6.01	controles	205	220	126	86		268	273	sim
30d	mar	6	258	positivo	16.28597	porto luiz I	095859.3	665615.8	6.2	vizinho	202	216	276	44	205			sim
60d	abr	6	104	negativo	318.3463	porto luiz I	095859.3	665615.8	6.2	vizinho	226	216	255	139	205		186	sim
180d	ago	6	229	negativo	1918.208	porto luiz I	095856.0	665616.1	6.3	vizinho	190	208	258	16		216	276	sim
180d	ago	6	233	positivo	1221.6430	porto luiz I	095856.0	665616.1	6.3	vizinho	205	216	258	82				nao
60d	abr	6	338	positivo	0	porto luiz I	095902.8	665617.7	6.5	vizinho	205	204	126	53	151			sim
30d	mar	6	340	positivo	13.90867	porto luiz I	095902.8	665617.7	6.5	vizinho	205	208	174	64				nao
180d	ago	6	343	negativo	1342.791	porto luiz I	095902.8	665617.7	6.5	vizinho	205	212	255	73	226			sim
30d	mar	6	341	negativo	1.664051	porto luiz I	095902.8	665617.7	6.5	vizinho	205	216	174	78			156	sim
60d	abr	6	341	positivo	21.45915	porto luiz I	095902.8	665617.7	6.5	vizinho	205	216	255	81		224	204	sim
60d	abr	6	343	positivo	2.371301	porto luiz I	095902.8	665617.7	6.5	vizinho	205	220	255	88	226			sim
30d	mar	6	345	positivo	1.677172	porto luiz I	095902.8	665617.7	6.5	vizinho	205	252	174	96		204		sim
baseline	fev	7	99	positivo	41.1450	reserva porto dias	095652.5	665359.6	7	indice	226	216	255	139	205			sim
180d	ago	7	178	positivo	0	reserva porto dias	095643.5	665413.5	7.2	vizinho	205	208	129	62	151			sim
180d	ago	7	176	positivo	1739.850	reserva porto dias	095643.5	665413.5	7.2	vizinho	205	216	255	81		256		sim
30d	mar	7	182	negativo	10.28542	reserva porto dias	095609.6	665427.0	7.3	vizinho	205	212	276	74		252		sim
30d	mar	7	603	negativo	28.08955	reserva porto dias	095631.0	665425.0	7.4	vizinho	205	200	174	50		172		sim
baseline	fev	8	116	positivo	4.95883	reserva porto dias	095948.9	664541.4	8	indice	202	212	243	39	223		156	sim
baseline	fev	8	118	positivo	1.54285	reserva porto dias	095948.9	664541.4	8	indice	202	216	174	41	247			sim
30d	mar	8	118	positivo	50.07278	reserva porto dias	095948.9	664541.4	8	indice	202	252	276	47	226			sim
60d	abr	8	794	positivo	43.17707	reserva porto dias	095531.1	664615.4	8.11	controles	196	308	204	22	181			sim
180d	ago	8	794	positivo	49.83913	reserva porto dias	095531.1	664615.4	8.11	controles	217	208	183	130	157			sim
60d	abr	8	210	negativo	0	reserva porto dias	095909.4	664547.8	8.3	vizinho	190	208	276	17	211	224	156	sim
60d	abr	8	215	negativo	0	reserva porto dias	095817.5	664546.5	8.4	vizinho	205	204	270	58	151	252		sim
30d	mar	8	214	positivo	12.03307	reserva porto dias	095817.5	664546.5	8.4	vizinho	205	208	174	64				nao
60d	mai	8	214	negativo	0	reserva porto dias	095817.5	664546.5	8.4	vizinho	205	208	300	71				nao
30d	mar	8	216	negativo	7.256117	reserva porto dias	095817.5	664546.5	8.4	vizinho	205	268	210	104			174	sim
30d	mar	8	212	positivo	69.6957	reserva porto dias	095817.5	664546.5	8.4	vizinho	205	280	174	105				nao
baseline	fev	9	224	positivo	936.1361	reserva porto dias	100328.8	664953.0	9	indice	202	208	276	37				nao
baseline	mar	9	252	negativo	4.542359	reserva porto dias	100328.8	664953.0	9	indice	205	216	126	75	151	208	111	sim
30d	mar	9	1783	negativo	7.644093	reserva porto dias	100040.3	664951.2	9.12	controles	205	216	126	75		208		sim
baseline	fev	9	356	positivo	2.602806	reserva porto dias	100327.9	664955.9	9.3	vizinho	202	208	231	31	205	216	300	sim
180d	ago	9	335	negativo	8.479126	reserva porto dias	100212.6	664929.5	9.6	vizinho	202	208	276	37		216		sim
60d	mai	9	335	negativo	13.2562	reserva porto dias	100212.6	664929.5	9.6	vizinho	202	208	276	37			189	sim
baseline	fev	9	335	negativo	116.0736	reserva porto dias	100212.6	664929.5	9.6	vizinho	202	208	276	37				nao
30d	mar	9	1522	negativo	2.311772	reserva porto dias	100009.0	665021.0	9.9	controles	106	204	126	1		184	177	sim
30d	mar	9	1520	positivo	6.576275	reserva porto dias	100009.0	665021.0	9.9	controles	205	252	255	100	202			sim
